# Supplementary material for: Comparative transcriptome and metabolome analyses reveal the mechanism of silicon to improve stem rust resistance in oat (Avena sativa L.)
Source: Sci Rep. 2025 Nov 11;15:39406. doi: 10.1038/s41598-025-21482-9 (PMC12606092; doi:10.1038/s41598-025-21482-9)
Supplement: Supplementary file 1 — Supplementary Information. [file 41598_2025_21482_MOESM1_ESM.xlsx]

## Sheet: Table S1
	Table S1 Primer list
	Gene name	Gene ID	Primers’ sequence (forward primer/reverse primer)
	CAT2	Pepsico2_Contig9895.path2	GCAAGGTACACAGCATCAA
			TCCTAAGATCGTCAGCGT
	OSJNBa0041P03	Pepsico1_Contig3224.path1	TTGCTGGGCAGAGCAGAA
			AATCTGCAAGCGCCTTTA
	F14M9.7	Pepsico2_Contig871.path1	TAGCTGCTGCTTTGTGTCT
			AGGAGGAGGAGCAAGAAC
	P0557D09.31	Pepsico2_Contig21285.path1	CTCTCACTTGACGCCAAC
			CTGCGCTTTCTGGATAGAAC
	MUK11_17	Pepsico2_Contig786.path1	CCAGCAGACTATGAATGCG
			ATTATCGATGTCCTCGATCTTG
	Unnamed	Pepsico1_Contig4778.path1	ATACTGCACAGCAAACCAAT
			GACGAGGTCTTGTGCATCT
	OSJNBb0038A07.2	Pepsico1_Contig1632.path1	TCGTGGGTACAGTCGTTCA
			AGAATCTCAACTGCAGCG
	C2	Pepsico1_Contig6775.path1	CAACGCCGGATAACTTCG
			CTTGAACTTGCGCTTGAGA
	F28I16.160	Pepsico1_Contig1114.path1	TGAAGAGGCATGTCACGG
			TTGGTGACGAAGTCCAGC
	B1150F11.25	Pepsico2_Contig10529.path2	AAGCAGTATCTAGCACCCT
			ACATGTGTTTCCTCCGTTC
	actin		CGAGCGGGAAATTGTAAGGG
			CGATCATGGATGGCTGGAAG

## Sheet: Table S2
					Table S2 Differential metabolites between Si-P and SiP treatment
					ID	P-value	log2(FC)
					4.99_133.1011m/z	0.0173271	0.765123
					8.14_915.4608m/z	0.268589	1.37527
					4.66_431.0990m/z	0.421085	-0.201516
					4.25_447.1517m/z	0.0388666	0.320932
					6.96_429.2994m/z	0.313952	0.200217
					7.06_1112.5625n	0.532123	-0.128315
					4.28_520.1814m/z	0.0617213	0.749263
					7.67_429.2994m/z	0.168394	0.254416
					4.70_592.1784n	0.145793	-0.0944943
					7.64_1062.5251n	0.558459	-0.0480938
					7.94_754.4127n	0.244306	0.284948
					4.83_331.0808m/z	0.171039	0.187686
					5.73_947.4867m/z	0.0276849	0.994381
					12.48_435.2890m/z	0.011604	-0.32531
					5.45_1064.5387n	0.0235249	0.941386
					8.23_985.4665m/z	0.591375	0.281212
					8.34_291.1951m/z	0.155304	-0.637211
					4.55_578.1644n	0.280232	0.25067
					9.98_884.4773n	0.255998	0.291817
					3.72_457.1936m/z	0.150316	0.499111
					4.34_153.0186m/z	0.283977	0.395218
					5.50_467.2141m/z	0.683975	0.0719611
					10.41_943.4919m/z	0.96173	-0.0111155
					14.21_435.2888m/z	0.000181067	-0.705509
					5.17_635.1962m/z	0.112685	0.35611
					5.08_287.1504m/z	0.746291	0.0739932
					0.75_873.2735m/z	0.323122	0.637787
					1.73_459.1727m/z	0.781754	-0.225971
					0.79_171.0292m/z	0.629546	-0.146979
					4.97_385.1149m/z	0.150053	0.333014
					5.86_320.1489m/z	0.407549	1.07336
					9.68_1046.5306n	0.369627	-0.135381
					9.73_278.2242n	0.0783451	0.150024
					6.81_331.0807m/z	0.177647	-1.03556
					7.88_233.1547m/z	0.0681809	-0.326347
					3.67_582.1816m/z	0.158007	0.389057
					4.47_461.1672m/z	0.0443196	0.512697
					5.61_411.2889m/z	0.417942	0.139291
					11.58_927.4977m/z	0.610189	0.239095
					5.50_561.1837m/z	0.0359085	-0.315765
					5.88_902.4856n	0.504764	0.12024
					7.05_525.1411m/z	0.158367	-2.00531
					4.57_578.1630n	0.306202	0.202197
					0.70_147.0764m/z	0.0331426	0.916049
					3.94_147.0440m/z	0.0932107	0.595766
					4.69_592.1799n	0.0493539	-0.119981
					11.66_296.2348n	0.202087	0.900327
					15.00_462.3705n	0.501328	0.274512
					4.50_432.1049n	0.399067	-0.147591
					7.94_1047.5346m/z	0.263273	0.315391
					4.03_413.1673m/z	0.124469	0.429058
					4.66_231.1225m/z	0.850577	-0.058434
					9.78_460.2687m/z	7.83437e-06	-0.779048
					11.08_298.2737m/z	0.442283	0.213603
					12.75_995.5597m/z	0.147286	-0.345573
					5.06_497.1438m/z	0.324135	0.117638
					9.75_676.3681n	0.0691014	0.187463
					10.31_276.2087n	0.62884	0.0452496
					4.77_463.1231m/z	0.348807	-0.106582
					6.16_307.1900m/z	0.763409	0.0566162
					7.65_592.3603n	0.688348	-0.0366813
					4.75_461.1098m/z	0.0715505	-0.136024
					7.94_328.2243n	0.112443	0.522056
					4.66_433.1124m/z	0.749109	-0.0809906
					4.84_681.2791m/z	0.944637	0.0506894
					4.49_250.0722m/z	0.984279	0.0132544
					4.82_475.1828m/z	0.0817905	0.578137
					5.82_537.1990m/z	0.188282	0.354781
					1.09_171.0293m/z	0.0694677	-0.422178
					3.61_353.0885m/z	0.0470755	1.97329
					3.92_727.2076m/z	0.0835186	0.745306
					9.67_414.3129n	0.530056	-0.0740657
					4.07_1071.5338m/z	0.534834	-0.317774
					5.54_137.0235m/z	0.664347	0.0789738
					7.17_401.0884m/z	0.302937	-0.124421
					7.30_416.3286n	0.19729	0.346016
					8.96_418.2218m/z	0.0290844	0.468807
					4.50_564.1473n	0.331988	-0.176683
					3.82_293.1150m/z	0.14455	-0.586223
					6.76_504.3444n	0.32347	-0.426071
					11.21_294.2192n	0.163179	0.960202
					3.82_359.0992m/z	0.14595	0.234914
					5.30_524.3064m/z	0.136942	-1.32583
					9.12_293.1764m/z	0.919495	-0.0137578
					9.29_443.2083m/z	0.720234	0.269148
					0.74_365.1052m/z	0.172536	0.587663
					0.75_504.1700n	0.261923	0.598685
					5.72_885.4821m/z	0.0114894	1.0071
					8.89_885.4824m/z	0.169289	0.373472
					1.07_666.2226n	0.149987	0.856389
					12.09_279.2318m/z	0.634389	0.161653
					9.24_254.2111m/z	0.192538	-0.172536
					9.71_256.2267m/z	0.261004	-0.122341
					12.44_631.3985m/z	0.106296	-2.26238
					4.40_447.0941m/z	0.154784	0.654186
					4.45_593.1522m/z	0.557166	0.05337
					5.17_329.0310m/z	0.434885	0.171991
					5.50_341.1975m/z	0.105066	-0.580306
					5.89_902.4876n	0.546955	-0.132894
					7.05_416.3286n	0.5333	0.0766147
					8.03_541.1701m/z	0.147821	-1.43901
					6.01_416.3289n	0.262557	0.383082
					6.78_565.2299m/z	0.557722	0.0543405
					4.94_446.3027n	0.192424	0.592923
					12.62_240.2319m/z	0.836538	-0.0505217
					4.42_306.0769m/z	0.0474781	1.28292
					4.93_865.4588m/z	0.276258	-0.756806
					9.45_445.2240m/z	0.173422	0.62036
					12.00_238.2162m/z	0.867249	-0.0599164
					4.29_518.1677m/z	0.0950195	0.668855
					4.73_559.2769m/z	0.65304	-0.107298
					5.50_413.1801m/z	0.946108	0.03858
					6.06_358.0940m/z	0.39937	0.790696
					9.73_699.3548m/z	0.433938	0.0552352
					1.08_613.1597m/z	0.272182	-1.46656
					12.99_290.2607n	0.947037	-0.0193807
					8.46_738.4188n	0.257343	0.318665
					9.32_593.1313m/z	0.692498	0.314842
					3.76_267.1337m/z	0.613391	-0.0865631
					10.08_289.2160m/z	0.0189718	1.95764
					4.00_593.1525m/z	0.952682	-0.0150298
					5.12_375.1667m/z	0.234204	0.341428
					7.94_283.2416m/z	0.246406	0.269599
					7.94_430.3076n	0.206079	0.263471
					5.61_533.1801m/z	0.423154	-0.35333
					5.91_298.0725m/z	0.0720308	1.97296
					7.46_527.2506m/z	0.302634	0.463583
					4.99_357.1331m/z	0.159206	-2.62653
					5.19_491.1204m/z	0.278419	0.21786
					5.61_675.1938m/z	0.0508696	0.433356
					5.93_493.2299m/z	0.0189293	-0.893533
					7.12_857.3572m/z	0.145402	-23.686
					0.73_683.2257m/z	0.738842	0.219546
					2.53_293.1148m/z	0.716724	-0.0571932
					4.28_581.1498m/z	0.0781882	0.820747
					4.92_194.0577n	0.119727	0.697058
					9.35_316.2843m/z	0.743129	0.0365249
					10.72_295.2284m/z	0.21494	-0.316677
					5.17_314.0677m/z	0.0410274	2.68031
					6.76_235.1689m/z	0.456565	-0.149707
					8.92_307.1921m/z	0.186017	0.210144
					1.98_247.1287m/z	0.00367147	0.836636
					11.39_240.2319m/z	0.994549	-0.00246365
					5.78_340.0832m/z	0.101466	2.01824
					7.16_320.1488m/z	0.406135	1.02878
					9.62_302.3050m/z	0.13342	-0.33125
					11.16_331.1921m/z	0.379792	0.933155
					4.66_373.2337m/z	0.0841728	-0.400518
					5.01_393.1773m/z	0.868823	-0.0805194
					5.59_323.1849m/z	0.822885	-0.0783258
					6.43_517.0996m/z	0.41121	-0.111576
					9.75_293.1763m/z	0.637397	0.136606
					3.45_384.2128m/z	0.00379131	-0.396182
					4.18_581.1525m/z	0.176313	-0.899381
					4.30_220.0603m/z	0.0280175	0.53799
					4.86_435.1305m/z	0.0980707	-0.688318
					5.38_419.0992m/z	0.794092	0.0582078
					7.67_899.4611m/z	0.235971	0.238641
					1.43_459.1728m/z	0.667426	-0.37287
					11.44_429.2998m/z	0.0182044	2.57034
					5.54_299.0798n	0.122762	1.93128
					6.65_324.0882m/z	0.82747	0.197561
					11.61_341.2096m/z	0.799522	0.052976
					12.94_636.4460m/z	0.0382147	1.57998
					4.69_681.1680m/z	0.0596564	-0.113639
					9.38_447.2372m/z	0.114624	0.69813
					10.79_292.2035n	0.140767	0.847463
					3.68_409.1508m/z	0.255839	-1.04802
					4.60_772.2078n	0.154363	1.19064
					0.78_217.1295m/z	0.582504	0.138346
					10.26_474.2846m/z	0.52017	-0.170487
					4.66_384.1631n	0.0111334	0.572969
					9.07_593.1843m/z	0.0334656	-0.966517
					1.08_162.0760m/z	0.129272	0.477162
					11.96_308.2948m/z	0.950654	0.0176708
					3.91_299.0777m/z	0.864557	0.04957
					3.98_419.1203m/z	0.0386034	0.519659
					4.10_398.2022m/z	0.0568356	0.445366
					4.49_563.1414m/z	0.690626	-0.0676515
					4.49_639.1573m/z	0.105115	0.439207
					4.93_519.1884m/z	0.126389	-4.36027
					4.99_335.0909m/z	0.234635	0.138719
					5.30_566.1632n	0.193836	-0.358158
					8.98_432.2375m/z	0.000169438	-0.638382
					0.64_146.1055n	0.6729	-0.0638487
					12.46_765.4444m/z	0.849172	0.0760786
					12.83_270.2788m/z	0.537442	-0.0660644
					6.87_272.1772n	0.95798	0.0146807
					0.73_342.1165n	0.553501	0.185773
					3.92_406.2074m/z	0.235258	0.216649
					5.06_353.1015m/z	0.258329	0.137419
					5.06_532.1577n	0.243689	0.143538
					4.05_293.1247m/z	0.064207	0.276925
					4.20_515.2353m/z	0.0422562	0.838782
					4.75_464.2273n	0.193913	-0.734012
					6.84_559.2227m/z	0.514315	0.137287
					11.57_409.2733m/z	0.24146	-0.256965
					4.44_355.1174m/z	0.262335	-0.401273
					4.70_739.2415m/z	0.948392	0.00586115
					5.90_297.1693m/z	0.973963	-0.0112765
					6.88_313.1662m/z	0.666484	0.178629
					7.94_576.3656n	0.191918	0.29062
					9.53_294.2425m/z	0.678652	0.119292
					3.61_472.1591m/z	0.226465	-0.689357
					4.26_225.0756m/z	0.00740749	1.32771
					4.49_631.1282m/z	0.698154	-0.0366555
					5.08_339.1071m/z	0.0856674	1.09069
					5.84_724.3537m/z	0.230619	-1.05303
					5.95_466.2643m/z	0.594001	-0.0813865
					9.44_490.2794m/z	0.136347	0.672
					0.64_156.0768m/z	0.0841128	0.535897
					0.70_147.0530n	0.159791	0.26403
					0.72_522.2027m/z	0.206953	0.667068
					10.64_362.2686m/z	0.0353567	0.909556
					4.39_552.1844n	0.21094	-1.30978
					5.68_301.1179m/z	0.891011	-0.0919855
					6.41_543.2457m/z	0.367936	0.409028
					2.10_115.0389m/z	0.435537	-0.149772
					4.27_371.0991m/z	0.517189	-0.0460369
					3.47_590.2325m/z	0.126235	-1.06203
					4.37_451.1234m/z	0.188996	-1.16324
					5.84_331.0807m/z	0.166241	-0.761015
					6.50_233.1533m/z	0.144119	-0.719403
					0.72_432.1710m/z	0.483926	0.230821
					0.74_504.1687n	0.15766	0.701264
					10.02_443.2084m/z	0.355701	0.482566
					2.65_475.2052m/z	0.329382	-0.288258
					5.10_483.1305m/z	0.953181	-0.0111519
					10.08_213.1483m/z	0.35939	-0.151431
					10.92_335.2576m/z	0.256739	1.15017
					3.86_599.1994m/z	0.174272	-1.67854
					4.82_389.1250m/z	0.14715	-1.6721
					5.54_675.1581m/z	0.158475	-0.849138
					6.20_417.1562m/z	0.57063	0.181467
					7.95_1013.4584m/z	0.494829	0.122539
					9.97_884.4752n	0.390516	0.188428
					1.83_331.0676m/z	0.984874	0.00594051
					10.42_677.3709m/z	0.0699442	0.308924
					4.37_191.1429m/z	0.0752077	0.605131
					5.72_414.3129n	0.554695	-0.0622417
					11.30_465.2610m/z	0.693325	0.163107
					12.86_604.4330n	0.0116091	1.76019
					13.66_240.2320m/z	0.997023	0.000967841
					4.28_192.0653m/z	0.307718	1.86773
					6.90_314.1724n	0.262355	0.52722
					15.17_335.2576m/z	0.606831	0.0581482
					4.45_385.1151m/z	0.0206076	0.923274
					4.64_379.1616m/z	0.387293	0.343154
					7.90_370.2583m/z	5.05379e-06	-1.08946
					0.74_342.1160n	0.427865	-0.165129
					0.81_205.0351m/z	0.0900804	0.432057
					4.00_242.9970m/z	0.185474	-0.591406
					4.23_355.1042m/z	0.0396259	1.27152
					10.53_322.2140n	0.626283	0.538911
					4.12_177.0546m/z	0.0581399	0.735689
					4.35_206.1305n	0.069096	0.658524
					4.90_451.1438m/z	0.171972	0.756852
					6.04_386.2532m/z	0.667801	-0.268986
					3.82_405.0503m/z	0.202702	0.266954
					4.12_431.1201m/z	0.106466	0.0889718
					4.93_481.1148m/z	0.0232309	0.392232
					6.23_355.1768m/z	0.322161	0.699405
					11.28_309.2057m/z	0.010497	0.88414
					4.55_608.1751n	0.095854	0.400174
					5.43_515.2507m/z	0.73684	0.0773704
					9.29_317.2108m/z	0.167832	-0.83713
					11.39_291.2315m/z	0.201415	0.749767
					11.96_307.2260m/z	0.00562563	1.41678
					4.66_135.1167m/z	0.0472351	0.394999
					4.92_304.1057n	0.0605107	1.76037
					5.63_805.3273m/z	0.571661	0.37544
					6.59_251.1638m/z	0.672744	-0.106488
					6.90_324.0883m/z	0.519325	0.512191
					0.76_175.1077m/z	0.0280282	1.2057
					10.08_300.2893m/z	0.33122	-0.503495
					2.43_309.1098m/z	0.0504575	0.889172
					4.07_325.0936m/z	0.0381701	1.41232
					4.31_799.2320m/z	0.183875	0.793794
					3.26_260.1371n	0.875047	-0.0392688
					3.68_333.0412m/z	0.0116651	0.993007
					5.01_261.1347m/z	0.139588	-0.70272
					5.10_186.1487m/z	0.731862	0.0916528
					5.72_479.1563m/z	0.0645345	0.690813
					6.06_527.2481m/z	0.440258	0.357035
					11.15_333.2056m/z	0.340359	0.993
					4.28_376.1381n	0.141396	0.136607
					4.37_432.2589m/z	0.726039	-0.134687
					0.69_357.1042m/z	0.276106	0.716794
					4.73_481.1147m/z	0.566836	-0.133156
					5.10_559.2768m/z	0.488227	0.174508
					5.24_653.1737m/z	0.178135	-0.740363
					5.34_584.1967m/z	0.39411	-0.187875
					0.78_162.0760m/z	0.0120341	0.79005
					4.23_415.0891m/z	0.122858	1.44519
					7.26_282.0775m/z	0.153043	2.09094
					9.82_447.2398m/z	0.110385	0.794733
					0.78_130.0863m/z	0.298784	0.394813
					0.78_187.1077m/z	0.36131	0.409977
					1.65_262.0920m/z	0.20326	0.704071
					4.03_348.1306m/z	0.0446771	0.862418
					6.01_445.2943m/z	0.0333095	-0.256367
					7.25_330.2401n	0.41446	-0.409537
					8.35_915.4608m/z	0.0539571	0.714463
					1.30_324.0730m/z	0.319459	0.498758
					5.17_331.0807m/z	0.0897733	0.500767
					1.63_269.1131m/z	0.345027	-0.113449
					3.88_327.1092m/z	0.20564	-0.457405
					4.12_535.2532m/z	0.329909	-0.468749
					4.36_499.1254m/z	0.89251	0.0392108
					7.43_314.1958m/z	0.495364	0.811133
					1.07_504.1699n	0.172006	0.789812
					1.55_302.1362m/z	0.439626	0.397878
					11.55_324.2894m/z	0.0157757	0.402663
					3.42_382.1715m/z	0.91693	0.00940532
					4.12_478.1921m/z	0.000203891	-0.792552
					4.46_594.1580n	0.994428	-0.000750049
					5.54_300.0863m/z	0.126793	1.89059
					5.56_543.1730m/z	0.509447	0.232614
					5.72_310.2012m/z	0.50451	-0.204132
					6.65_272.1772n	0.252392	-0.550569
					6.78_343.2133m/z	0.133258	0.321715
					0.70_133.0378n	0.0950811	0.397003
					10.31_289.2158m/z	0.0800563	1.06071
					4.09_382.1151m/z	0.642499	-0.0523558
					5.12_343.1404m/z	0.952441	-0.0137748
					5.75_330.0967m/z	0.232679	1.32894
					6.56_269.1743m/z	0.440386	-0.353887
					9.97_315.2526m/z	0.0452257	1.4923
					12.00_212.2006m/z	0.860248	-0.0630712
					12.62_152.1200n	0.83947	-0.0510946
					4.50_313.0693m/z	0.622663	-0.078532
					5.32_344.0782m/z	0.0529888	2.88987
					5.54_147.0439m/z	0.124346	1.71644
					11.04_322.2737m/z	0.00232279	1.01881
					3.84_784.1512m/z	0.0737268	-0.346958
					5.48_463.2195m/z	0.149935	-0.746673
					5.75_177.0544m/z	0.176694	0.930895
					10.81_238.2163m/z	0.785468	-0.0937331
					6.14_405.1175m/z	0.157943	-3.88235
					6.49_255.1240m/z	0.132459	0.3096
					7.56_248.1641m/z	0.633858	0.164516
					10.46_723.4305m/z	0.229448	0.357593
					3.61_345.1444m/z	0.489437	-0.158279
					4.36_449.1099m/z	0.318589	-0.459092
					4.49_845.2147m/z	0.838002	-0.0848966
					4.52_196.0734n	0.0634966	0.243149
					5.26_288.0863m/z	0.153827	0.800258
					10.46_323.2234m/z	0.63007	0.288236
					10.64_317.2085m/z	0.179526	0.285531
					11.28_383.2576m/z	0.144441	-1.02139
					4.85_396.1992n	0.454524	0.0580942
					5.06_388.1153n	0.247082	0.137704
					5.59_368.0891n	0.362343	0.173178
					6.31_370.2583m/z	0.0153208	-0.884827
					7.94_309.1175m/z	0.339438	0.200535
					1.34_233.1131m/z	0.0831026	-0.611316
					4.86_451.2194m/z	0.271653	0.424442
					5.12_373.2217m/z	0.0667192	0.649858
					7.06_357.0623m/z	0.00962971	-0.240717
					0.79_337.0781m/z	0.0988776	0.473295
					10.64_498.3788m/z	0.082266	2.05563
					3.83_261.1444m/z	0.0230035	0.809528
					4.07_313.0935m/z	0.246751	0.448133
					4.10_306.1450m/z	0.162075	0.446577
					4.17_390.1394m/z	0.726237	-0.0450983
					4.29_327.1092m/z	0.78575	0.0591474
					5.72_295.1020m/z	0.244995	0.443903
					0.72_118.0864m/z	0.678103	0.117927
					11.49_365.2704m/z	0.772666	-0.0368004
					4.09_425.1675m/z	0.159809	0.26321
					4.12_755.2387m/z	0.143527	0.706265
					4.66_385.1147m/z	0.0927978	0.45247
					5.34_329.0672m/z	0.448266	-0.169966
					5.43_233.1533m/z	0.854983	-0.0306652
					6.27_678.3485m/z	0.240949	-1.20785
					10.53_429.2268m/z	0.205907	0.597047
					10.79_193.1586m/z	0.168006	-0.523399
					4.36_431.1929m/z	0.129526	0.622071
					4.85_528.2203n	0.60814	0.351668
					5.54_469.1125m/z	0.260056	-0.34312
					5.63_536.1889n	0.0543215	0.238797
					7.25_213.1482m/z	0.380923	-0.397801
					0.72_204.0866m/z	0.283471	0.303673
					11.10_319.2263m/z	0.415076	0.77097
					3.74_237.1232m/z	0.106279	-0.527287
					4.86_445.1147m/z	0.156675	1.08649
					5.65_267.1242m/z	0.911903	0.0446882
					6.14_403.1041m/z	0.164086	-2.3737
					7.98_550.2642m/z	0.49408	0.21293
					0.64_174.1117n	0.0659594	-0.580909
					1.14_268.1038m/z	0.226381	0.17918
					4.86_522.2111n	0.201527	-0.402966
					5.46_1082.5513n	0.0798196	0.814559
					5.59_360.1836m/z	0.210662	-0.673632
					0.79_203.0194m/z	0.762151	-0.0398221
					1.45_253.1280m/z	0.664294	-0.362106
					1.53_219.0773m/z	0.0268318	0.823198
					3.67_159.0916m/z	0.0118566	1.15316
					3.68_329.0884m/z	0.125429	0.246771
					4.74_356.1106n	0.0109935	0.688438
					5.04_711.2156m/z	0.16544	0.702539
					6.29_324.0882m/z	0.401547	0.6619
					6.32_677.2838m/z	0.750068	-0.222989
					8.03_211.1326m/z	0.283599	0.995843
					12.62_194.1668n	0.759744	-0.0740771
					3.89_395.1565m/z	0.907179	-0.0718957
					3.94_226.1569n	0.310058	0.369333
					4.27_179.0345m/z	0.0885913	1.61844
					4.49_653.1372m/z	0.0839913	-0.258541
					5.29_685.1786m/z	0.664195	0.0915624
					1.09_244.0697n	0.625909	-0.0503548
					13.66_292.2762n	0.929643	-0.0229898
					3.98_371.1356m/z	0.413453	0.325646
					5.06_321.0752m/z	0.208635	0.142894
					5.21_521.1309m/z	0.0322418	1.05043
					6.25_386.2531m/z	0.994002	0.00468798
					1.08_130.0863m/z	0.458625	0.251031
					1.32_400.9453m/z	0.116716	-2.86972
					10.50_249.1481m/z	0.131893	1.05158
					4.29_459.1519m/z	0.209708	0.717453
					5.17_316.0813m/z	0.0417532	2.96361
					8.80_235.1690m/z	0.141048	0.165727
					0.73_267.0723m/z	0.0307174	0.549878
					1.76_254.0657m/z	0.232876	0.339449
					2.23_118.0653m/z	0.448397	0.0547793
					2.23_148.0524n	0.201305	0.173113
					4.25_315.1093m/z	0.0900837	0.511354
					4.72_327.0641m/z	0.303823	-0.791071
					4.88_217.1080m/z	0.183397	-0.459019
					6.59_411.2890m/z	0.212014	-0.109033
					6.76_265.2158m/z	0.494369	-0.1519
					1.67_303.1450m/z	0.264228	-0.296751
					3.05_231.1350m/z	0.167792	0.254402
					4.26_207.0651m/z	0.0112529	1.11911
					4.35_386.1937n	0.115367	0.538945
					7.65_290.1877n	0.347989	0.129157
					2.05_277.0867m/z	0.110575	0.670632
					3.67_187.0633n	0.013002	1.15222
					4.99_563.1771m/z	0.181305	-5.4845
					5.17_285.0411m/z	0.803087	-0.0522914
					5.31_441.1776m/z	0.607481	0.257581
					5.43_251.1638m/z	0.0682845	0.235094
					6.18_203.0700m/z	0.633883	-0.229383
					6.70_233.1533m/z	0.225491	-0.33158
					7.05_579.3873m/z	0.710093	-0.0544877
					9.13_272.0915m/z	0.987235	-0.0120406
					1.08_504.1693n	0.051429	1.22673
					1.32_173.0085m/z	0.0971323	-1.0915
					5.48_464.2254n	0.419867	0.233095
					7.30_886.4909n	0.234355	0.355349
					8.65_433.2217m/z	0.312719	0.537448
					0.72_490.1764m/z	0.629228	-0.166053
					1.08_168.0655m/z	0.0880292	0.230856
					12.17_565.4034m/z	0.035538	-0.264259
					13.90_265.2523m/z	0.95795	-0.017549
					3.94_388.2100n	0.343742	0.365211
					4.75_493.2299m/z	0.669955	0.243622
					4.81_352.0942n	0.262126	0.246004
					4.81_497.1440m/z	0.262136	0.239662
					8.12_299.2002m/z	0.110129	-1.25716
					8.89_675.2653m/z	0.0783963	0.719003
					0.74_162.0528n	0.240307	0.314437
					1.11_205.0351m/z	0.108059	0.535596
					1.94_247.1055n	0.0243001	0.852456
					11.59_219.1741m/z	0.273939	-0.307976
					15.48_108.0810m/z	0.13637	-0.192906
					6.50_354.0989m/z	0.448768	0.947288
					9.31_594.1389n	0.000208592	0.924506
					14.78_161.1072m/z	0.0736708	-0.251664
					4.70_285.0748m/z	0.108483	-0.136694
					5.39_272.0913m/z	0.381666	0.550425
					5.50_633.2913m/z	0.0608224	1.25112
					3.90_565.1553m/z	0.205468	-9.02388
					4.64_939.4230m/z	0.0391207	-1.15941
					0.64_130.0863m/z	0.64485	-0.0746711
					1.87_297.1081m/z	0.0745007	-0.686986
					3.78_300.1210n	0.0834228	0.659467
					4.79_495.1156m/z	0.275059	0.259138
					5.34_416.3288n	0.209833	0.248082
					6.72_396.2740m/z	0.806994	0.221635
					7.07_362.2684m/z	0.364517	0.702118
					7.65_1062.5225n	0.706193	-0.0240765
					9.53_492.2951m/z	0.163887	0.605673
					4.21_434.2384m/z	0.0310711	-0.481582
					4.32_329.1495m/z	0.455288	0.0763798
					4.50_388.1596m/z	0.0793901	-0.522934
					5.34_219.1377m/z	0.0733306	-0.36102
					6.61_380.2790m/z	0.189266	0.622729
					6.84_325.2025m/z	0.773343	0.0227158
					0.76_131.1179m/z	0.0380422	1.27064
					0.78_189.1233m/z	0.100439	0.480445
					10.81_235.1690m/z	0.547349	-0.0668239
					11.12_290.2606n	0.343612	0.278234
					4.38_321.1562m/z	0.191358	0.502209
					8.96_488.1223m/z	0.234913	-0.251941
					1.63_144.0655m/z	0.0161198	0.726125
					12.00_192.1512n	0.842688	-0.0638274
					2.05_279.1009m/z	0.196025	0.512057
					4.24_422.1721n	0.0300098	1.10533
					4.30_175.1480m/z	0.144262	0.547107
					4.44_345.1330m/z	0.225177	-1.12438
					4.66_565.1933m/z	0.269183	-1.17851
					6.61_560.2850m/z	0.119094	0.766314
					8.34_233.1533m/z	0.340446	-0.322319
					8.76_277.1795m/z	0.820345	-0.0547263
					0.74_242.1021m/z	0.123984	0.693178
					0.74_492.1923m/z	0.272773	0.431844
					11.28_545.3832m/z	0.97259	-0.0162004
					12.44_601.4123m/z	0.142708	0.76913
					5.93_351.1667m/z	0.00585432	-0.468998
					9.78_828.4068n	0.34727	0.372894
					9.99_393.2782m/z	0.380345	0.239461
					4.23_554.1736m/z	0.234241	-0.160713
					4.37_309.1905m/z	0.046599	0.862261
					4.68_358.1126m/z	0.684647	0.0980428
					5.39_295.1022m/z	0.189321	0.452143
					6.67_209.0806m/z	0.0134049	0.988235
					7.65_325.1123m/z	0.0868206	-0.145991
					0.70_119.0586n	0.320279	0.208605
					10.53_285.1239m/z	0.000601519	1.65092
					12.92_181.1221m/z	8.34682e-05	-0.905082
					3.67_146.0600m/z	0.0123464	1.14322
					4.55_1141.3049m/z	0.649475	0.152626
					7.65_273.0963m/z	0.395326	-0.0714624
					9.49_317.2108m/z	0.129184	-1.06684
					0.81_331.0675m/z	0.594119	0.227211
					0.89_387.0398m/z	0.707193	0.116754
					1.09_160.0608m/z	0.151102	-0.626767
					6.14_242.1747m/z	0.274039	-0.251062
					8.41_234.1617n	0.0225014	1.04391
					1.41_295.1038m/z	0.775678	0.148496
					1.58_283.0688m/z	0.840349	0.0451984
					1.72_166.0723m/z	0.206092	0.421324
					11.06_219.1741m/z	0.0986153	-0.201679
					3.49_276.1556m/z	0.447475	-0.190207
					4.32_388.2094n	0.0309217	0.772571
					4.88_247.1327m/z	0.00342347	1.2636
					1.23_251.1017n	0.0494022	0.59575
					1.50_146.0811m/z	0.0368808	1.1861
					10.42_305.2108m/z	0.037489	0.96956
					4.06_333.1545m/z	0.112263	0.461386
					4.50_342.0946n	0.00622869	0.76863
					5.19_403.1495m/z	0.117679	0.713971
					6.16_289.1794m/z	0.732429	0.0504177
					7.30_380.2789m/z	0.157357	0.532688
					7.63_631.2749m/z	0.0249586	1.21118
					8.80_334.2369m/z	0.796958	-0.0341202
					0.69_209.0300m/z	0.311894	0.414287
					10.33_212.2007m/z	0.891591	-0.0476108
					5.12_417.2138m/z	0.182472	0.323226
					5.61_236.1774n	0.00400999	0.307706
					8.96_393.1878m/z	0.942257	0.0125665
					9.29_465.2138m/z	0.0473195	-2.69307
					9.75_152.1200n	0.791065	-0.0598226
					9.91_479.2996m/z	0.0538318	0.951316
					3.70_261.1216n	0.0833612	0.666793
					3.85_352.1504m/z	0.661357	0.159552
					3.93_725.1943m/z	0.204576	0.460306
					3.94_338.1002n	0.0952831	0.642121
					3.96_405.0807m/z	0.0931504	0.710922
					4.17_309.0970m/z	0.123652	0.99704
					4.46_368.1605m/z	0.818645	0.0203989
					6.56_560.1598m/z	0.17164	0.484351
					9.73_367.1501m/z	0.645415	-0.0423372
					4.08_326.1002n	0.0310195	2.00221
					5.14_731.1842m/z	0.953159	0.0116676
					5.72_1064.5381n	0.465731	0.0812365
					7.51_312.0883m/z	0.263054	1.68807
					0.74_255.0973m/z	0.0533498	0.602377
					1.06_300.1291m/z	0.464431	-0.275444
					1.43_132.1019m/z	0.222247	0.207018
					10.73_487.2686m/z	0.0406408	1.12276
					10.88_572.2957n	0.0256447	0.957798
					11.98_152.1199n	0.867195	-0.0488108
					4.12_593.1860m/z	0.0961994	0.950147
					4.26_388.1732n	0.0307564	0.695853
					4.74_459.1848m/z	0.718799	-0.202128
					4.92_311.0911m/z	0.351801	0.104996
					8.52_255.2103m/z	0.78701	-0.0567192
					1.09_324.0366n	0.111243	-1.56628
					1.22_283.0920n	0.22832	0.320984
					15.48_150.1276m/z	0.180846	-0.164893
					4.06_180.1019m/z	0.25413	0.416766
					4.70_447.1265m/z	0.266131	0.126211
					4.83_493.1336m/z	0.325245	0.186893
					9.42_265.2159m/z	0.111522	0.214769
					9.78_295.1172m/z	0.570109	0.12408
					1.11_253.0931m/z	0.978993	0.0203687
					11.81_326.3047m/z	0.069197	0.247099
					4.00_175.0607m/z	0.228549	-1.2774
					4.12_609.2044m/z	0.0288493	0.768441
					4.44_375.1433m/z	0.259502	-1.11565
					4.53_407.0757m/z	0.00982088	0.435036
					4.74_369.1177m/z	0.342495	0.345379
					5.19_424.0693m/z	0.823969	0.147319
					8.39_760.2863n	0.209656	0.621587
					1.12_123.0441m/z	0.714412	-0.0436573
					13.05_604.4330n	0.00461053	1.75012
					3.70_298.0968m/z	0.0803013	0.184925
					5.54_119.0492m/z	0.13201	1.48177
					7.07_645.2909m/z	0.508197	0.47109
					9.12_221.1546m/z	0.743726	-0.0568809
					9.22_377.1952m/z	0.552715	0.128052
					1.30_173.0926m/z	0.0652616	0.60281
					10.53_219.1742m/z	0.203083	0.119909
					3.74_313.0935m/z	0.310208	0.224608
					6.36_272.0913m/z	0.511121	0.430376
					1.24_459.1365m/z	0.226762	0.692015
					4.06_294.1315n	0.0116282	0.472282
					4.82_723.1710m/z	0.166593	0.239531
					4.88_683.1839m/z	0.0667492	0.714572
					4.99_461.1226m/z	0.280545	0.136288
					6.90_497.1437m/z	0.168192	-3.00965
					8.25_206.1538m/z	0.945024	-0.0239578
					1.45_270.1334m/z	0.0740273	0.431389
					4.45_739.2105m/z	0.13459	0.581435
					5.72_313.0912m/z	0.24821	-0.874247
					6.23_380.2790m/z	0.109208	0.626789
					8.03_251.0927m/z	0.442868	-0.0508893
					9.35_252.2319m/z	0.273069	0.37815
					0.70_536.2182m/z	0.49363	-0.19714
					0.78_158.0811m/z	0.360207	0.647405
					1.10_262.0919m/z	0.100174	0.860559
					1.38_266.0899m/z	0.107685	0.666392
					1.39_152.0566m/z	0.109869	0.52489
					10.15_427.2135m/z	0.154246	0.920081
					4.72_295.0379m/z	0.357443	-0.757011
					5.50_287.2367m/z	0.0622031	0.616976
					7.32_525.1386m/z	0.170965	-2.85759
					1.30_121.0649m/z	0.210374	0.129383
					1.93_380.9923m/z	0.002352	1.19605
					11.59_882.4961n	0.304184	0.601429
					2.14_242.0902n	0.113712	0.475066
					2.44_178.0629n	0.893619	0.0630653
					4.07_739.2101m/z	0.101753	0.857558
					4.30_169.0494m/z	0.758865	-0.15918
					4.92_224.0683n	0.0546769	0.687642
					5.41_227.1289m/z	0.873946	-0.0592203
					7.98_355.2109m/z	0.0371379	1.57553
					0.74_160.0847n	0.323435	0.322677
					1.04_269.0882m/z	0.114902	0.738434
					1.09_337.0782m/z	0.376292	0.18536
					1.28_187.0480n	0.257119	0.276403
					12.26_477.3231m/z	0.357104	0.362306
					12.83_349.2729m/z	0.0247496	-0.590434
					4.03_357.1200m/z	0.978897	-0.0043953
					4.99_362.1593m/z	0.123145	0.821634
					5.87_561.1623m/z	0.0744907	1.63259
					7.89_543.2755m/z	0.641299	0.226522
					9.45_338.9891m/z	0.0894446	-0.170504
					9.69_309.1176m/z	0.634213	-0.0548195
					1.32_515.1259m/z	0.119154	-0.68654
					11.26_427.3892m/z	0.150283	-0.43414
					4.49_413.0878m/z	0.285971	0.159554
					6.29_173.0595m/z	0.438438	0.627183
					1.34_221.0688n	0.148428	-0.435585
					10.08_428.3287n	0.113751	-0.556368
					2.88_128.1434m/z	0.220883	0.38451
					3.77_300.1214n	0.243887	0.446538
					4.10_295.1656m/z	0.517171	0.0527944
					4.17_263.1390m/z	0.131944	0.398118
					4.71_399.1301m/z	0.307646	0.275632
					4.74_536.1893n	0.217575	-0.66175
					5.10_427.1617m/z	0.295989	0.446905
					5.27_187.0972m/z	0.388152	0.179388
					1.28_142.0498m/z	0.225808	0.265094
					12.09_377.1432m/z	0.301067	0.393161
					13.27_297.2213m/z	0.115834	-3.83548
					2.44_137.0597m/z	0.98147	0.00863298
					3.72_146.1176m/z	0.465294	0.302964
					4.29_218.0457m/z	0.135148	0.32309
					4.75_173.0813m/z	0.088946	0.618749
					6.52_883.4661m/z	0.960273	-0.0128411
					8.41_221.1533m/z	0.0285167	0.977271
					9.78_135.0802m/z	0.645471	0.0822062
					9.99_379.2990m/z	0.28761	0.260314
					0.74_288.0842n	0.280888	0.414604
					0.79_219.0144m/z	0.0161098	0.233922
					0.79_281.0881m/z	0.411742	-0.252311
					1.70_239.1023m/z	0.973274	0.00658136
					10.06_248.2007m/z	0.972677	0.0151851
					11.48_304.2035n	0.194275	0.54347
					13.16_285.2212m/z	0.118492	-1.60817
					4.66_209.0453m/z	0.163392	-0.209189
					5.03_164.0702m/z	0.957733	-0.0192343
					7.32_523.1254m/z	0.155219	-4.12877
					8.96_105.0702m/z	0.762696	0.0809101
					0.69_202.0718m/z	0.176396	-0.509733
					0.78_345.0474n	0.138188	-0.880893
					0.79_324.0364n	0.128855	-0.961419
					10.90_379.2839m/z	0.99815	0.000707003
					11.15_443.2423m/z	0.040033	2.34193
					3.94_142.0863m/z	0.916027	0.0120544
					4.14_193.0500m/z	0.111572	0.406289
					4.27_579.1367m/z	0.101866	0.760551
					4.41_449.1077m/z	0.128935	0.682931
					4.45_241.1196m/z	0.386637	0.289705
					4.77_483.3107m/z	0.240066	-0.581513
					5.97_815.4089m/z	0.818538	0.0780954
					6.52_203.0700m/z	0.511175	0.631555
					6.76_133.1010m/z	0.71479	-0.0757403
					0.70_184.0733m/z	0.487536	-0.129166
					1.07_281.0881m/z	0.169599	-0.645522
					11.95_547.1780m/z	0.288725	1.52745
					2.23_107.0494m/z	0.475721	-0.0515732
					5.14_651.2614m/z	0.0626708	-1.34415
					5.32_241.1447m/z	0.165878	0.490133
					7.30_491.1204m/z	0.00836446	-0.483797
					0.74_126.0318n	0.712249	0.0621401
					1.09_151.0253m/z	0.133233	0.760828
					10.88_258.2425m/z	0.132371	-0.204565
					14.14_353.2474m/z	0.0548365	-1.97239
					5.34_565.1574m/z	0.605549	-0.141876
					6.98_180.1744m/z	0.380423	-0.145368
					7.65_188.0914m/z	0.586072	-0.0355753
					8.39_222.1617n	0.12596	-0.32575
					9.60_336.2512m/z	0.0266839	0.994886
					1.20_174.0766m/z	0.029891	1.10398
					1.43_384.2225m/z	0.878929	-0.114256
					3.65_376.1602m/z	0.0760992	-1.01082
					3.86_451.1844m/z	0.238167	-0.465724
					4.73_259.1553m/z	0.156167	0.710781
					5.03_730.2543m/z	0.142227	0.590344
					5.59_717.3478m/z	0.0379033	-1.68001
					12.64_128.1070m/z	0.41728	-0.131468
					14.38_335.2577m/z	0.47061	0.104637
					2.56_383.0601m/z	0.201024	0.408812
					4.38_433.2087m/z	0.105712	0.609138
					4.48_358.1415n	0.360162	-0.294005
					4.86_395.1928m/z	0.698479	0.110035
					5.26_224.1643m/z	0.18577	0.253967
					7.65_146.0578n	0.230968	-0.0834701
					7.76_217.1584m/z	0.174294	-0.64914
					1.41_161.0448m/z	0.0199982	0.740102
					1.41_282.1188m/z	0.750657	-0.0598254
					2.75_324.2168m/z	0.307388	-0.184196
					2.98_192.0654m/z	0.184239	-0.140928
					3.58_251.1039m/z	0.31302	0.159571
					4.08_135.0441m/z	0.110605	0.310472
					4.20_165.0187m/z	0.933281	0.0042641
					4.93_193.0504m/z	0.0633481	0.964863
					7.94_129.0545m/z	0.306178	0.156862
					0.72_137.0475n	0.310992	0.19532
					10.37_563.1911m/z	0.0473167	-0.981825
					2.62_227.1024m/z	0.16408	-0.123413
					3.10_153.0185m/z	0.142932	1.39803
					3.88_374.1811m/z	0.0711558	-1.05209
					3.90_138.0319n	0.453521	0.167347
					6.82_329.0672m/z	0.147986	-1.20079
					0.76_243.0852n	0.102202	0.520863
					1.04_193.0713m/z	0.297896	-0.150151
					1.43_339.1928m/z	0.150193	-0.375087
					10.90_202.1356n	0.0249143	-0.338862
					10.90_314.3413m/z	0.227081	-0.190763
					13.46_571.3965m/z	0.20911	-2.12687
					3.94_133.1012m/z	0.29035	0.328306
					3.99_372.1421n	0.0913444	0.6647
					4.10_227.0914m/z	0.10271	0.23861
					4.73_418.0998m/z	0.0840469	0.410795
					5.43_1007.3557m/z	0.0461419	0.98933
					5.93_393.1776m/z	0.948454	0.0186317
					6.65_167.1064m/z	0.21829	-0.384546
					6.76_352.2474m/z	0.252424	-0.301888
					8.96_280.0943n	0.641216	0.129972
					1.08_153.0406m/z	0.10699	0.928416
					1.12_118.0420n	0.0434559	0.462597
					1.26_228.0747n	0.0313775	1.03657
					11.00_277.1449m/z	0.108724	-0.295612
					13.44_620.4283n	0.626466	-0.265776
					13.81_433.3098m/z	0.170164	-0.469412
					2.23_164.0710m/z	0.295224	0.200223
					3.96_163.0392m/z	0.0670056	0.310559
					4.48_268.1756m/z	0.519845	-0.22129
					5.36_174.1851m/z	0.318962	-0.271351
					5.75_391.0790m/z	0.276978	1.20844
					6.70_562.3008m/z	0.181323	0.764245
					7.10_266.1514n	0.0555602	0.758834
					9.67_543.2451m/z	0.128252	-0.240965
					0.64_161.1284m/z	0.0736734	-0.165257
					13.55_611.4297m/z	0.0481192	0.627852
					2.75_142.0862m/z	0.613706	-0.0769097
					3.67_426.1900n	0.0240176	1.33777
					4.37_160.1099n	0.128068	0.330091
					4.62_705.2046m/z	0.162813	0.349879
					4.66_439.0999m/z	0.0322732	0.486561
					6.65_190.0628n	0.762486	0.253974
					8.23_341.2339m/z	0.37942	-0.348055
					8.96_386.1724n	0.66371	0.111548
					0.76_176.0917m/z	0.203936	0.488613
					0.78_136.0617m/z	0.106503	0.521619
					0.86_240.1229m/z	0.14558	0.405498
					12.54_175.1228m/z	0.127915	-0.228021
					3.61_387.1760m/z	0.397408	0.415644
					4.12_597.1473m/z	0.326505	-0.285728
					4.17_366.2128m/z	0.700489	-0.0751272
					4.49_675.2676m/z	0.250086	-0.582862
					5.48_451.0890m/z	0.213069	0.868704
					7.03_139.1115m/z	0.198765	-0.220385
					7.65_551.2424m/z	0.0410574	-0.174651
					8.09_125.0597m/z	0.337895	-0.147589
					9.78_414.2036n	0.477693	0.145139
					1.08_146.0215n	0.0372353	0.650116
					3.81_406.1710m/z	0.162664	-0.158214
					3.98_517.1572m/z	0.0466685	1.14252
					4.59_609.1447m/z	0.156136	-1.07395
					6.06_213.1130m/z	0.132889	-1.65452
					9.67_245.1169m/z	0.0464055	0.951159
					0.64_230.0579n	0.339458	0.217388
					0.70_210.0738n	0.161644	0.530803
					0.70_214.0588m/z	0.301166	0.447028
					0.84_159.0684n	0.153011	2.65112
					3.80_205.0714m/z	0.556019	0.1844
					3.99_294.1919m/z	0.216552	-0.342938
					4.27_387.1668m/z	0.127142	0.44986
					4.84_465.1044m/z	0.113134	0.332993
					6.76_383.1508m/z	0.902874	-0.0249041
					7.80_221.0818m/z	0.398657	0.154741
					0.83_295.1038m/z	0.714048	0.0858409
					1.08_244.0925m/z	0.0389426	0.891157
					1.74_209.0444m/z	0.228288	-0.285409
					10.11_294.1829n	0.0733076	0.349268
					12.09_335.1509m/z	0.991546	-0.00184209
					14.79_338.9893m/z	0.193988	-0.102264
					9.91_367.1501m/z	0.143417	0.53355
					0.66_197.1165n	0.07683	1.257
					1.34_264.1012m/z	0.835707	-0.0571827
					3.54_194.0456m/z	0.175691	0.62642
					3.83_620.1327m/z	0.14288	-2.92893
					4.45_519.1758m/z	0.0845865	0.932345
					5.10_220.1694m/z	0.551769	-0.52207
					6.07_360.1072m/z	0.623526	0.539893
					8.42_243.1604m/z	0.420164	-0.0967545
					8.96_249.1117m/z	0.770831	0.0787123
					9.30_425.2190m/z	0.11869	0.945143
					1.25_137.0458m/z	0.0432448	0.896117
					1.36_186.0760m/z	0.199797	-0.225256
					1.93_354.0313m/z	0.282514	0.451843
					2.49_175.0606m/z	0.0957309	-1.2695
					4.12_753.2257m/z	0.104602	0.772087
					4.24_293.1164m/z	0.0264121	0.959271
					5.84_677.2840m/z	0.690777	-0.27958
					7.92_192.1380m/z	0.17954	-0.29279
					9.82_234.1617n	0.256875	0.10904
					11.83_488.2196n	0.89976	-0.0434091
					13.74_311.2364m/z	0.123231	-1.75462
					2.14_117.0548m/z	0.240086	0.150746
					3.70_261.1218n	0.0366543	0.680454
					4.72_352.2325m/z	0.112339	-0.465271
					5.08_443.1568m/z	0.545434	0.204214
					5.14_229.1445m/z	0.235522	-0.685696
					5.50_551.1549m/z	0.0451656	-0.262645
					9.00_172.1693m/z	0.884203	0.0400656
					1.76_187.1440m/z	0.0774897	-1.50224
					4.62_511.1100m/z	0.201911	-0.369909
					5.03_466.2643m/z	0.00518996	-1.52498
					7.85_298.1929n	0.135372	-1.22731
					0.40_219.1119n	0.110512	-0.533416
					0.66_278.1518n	0.951185	-0.0104403
					0.78_173.0920m/z	0.343523	0.308293
					1.03_209.0220m/z	0.653503	0.098792
					1.08_308.0908m/z	0.158083	-3.73283
					12.85_607.2576m/z	0.845329	0.10963
					4.17_423.1220m/z	0.725233	0.086991
					4.77_494.2363n	0.322647	0.501586
					5.06_237.0404m/z	0.241297	1.45314
					8.96_432.1653n	0.253652	-0.318825
					9.48_311.2234m/z	0.0731455	0.751897
					9.93_195.1014m/z	0.0609627	-0.198312
					0.66_325.1048m/z	0.987883	-0.00936613
					1.73_243.0511m/z	0.45513	-0.126948
					3.77_771.2114m/z	0.178627	0.575793
					3.91_443.1929m/z	0.408816	0.263108
					4.03_207.1857m/z	0.264136	-0.887991
					5.14_503.1912m/z	0.312892	0.288033
					8.96_129.0545m/z	0.770528	0.0475477
					9.80_250.1182m/z	0.984465	-0.00232691
					0.80_215.0162m/z	0.0913571	1.33339
					0.81_253.0931m/z	0.976604	0.0111765
					1.06_210.1124m/z	0.138984	0.423506
					1.08_270.0972m/z	0.574926	0.586634
					1.13_134.0462m/z	0.115114	0.199283
					1.43_171.1128m/z	0.132517	-0.715149
					1.61_308.1272m/z	0.126919	-0.699556
					10.41_277.2174m/z	0.403994	0.209292
					10.73_480.3081m/z	0.022565	0.717565
					2.19_185.0233m/z	0.211117	-0.351143
					2.37_199.1442m/z	0.0217112	-0.43929
					3.65_434.0687m/z	0.190838	-0.598734
					3.75_207.0869m/z	0.731972	-0.414855
					3.77_319.0973m/z	0.91422	-0.0334064
					4.18_473.0378m/z	0.0482039	-0.212529
					5.24_237.0770m/z	0.0870981	-0.383388
					8.12_193.0867m/z	0.0319747	-0.209026
					0.79_174.0522n	0.364707	0.211645
					10.08_125.0597m/z	0.196691	-0.169654
					11.26_149.0232m/z	0.384704	-0.0856528
					13.46_594.4728m/z	0.208597	-2.91075
					3.67_130.0652m/z	0.0123801	0.811707
					3.72_229.1194m/z	0.14431	-0.77412
					4.35_235.1327m/z	0.0321055	0.529636
					5.65_199.0971m/z	0.327177	0.248516
					1.10_157.0131m/z	0.0307442	0.389372
					10.28_207.1378m/z	0.499346	0.154421
					12.09_137.1323m/z	0.875541	-0.0472853
					2.56_222.0770m/z	0.205838	-0.987836
					3.47_224.0917m/z	0.062366	0.276756
					4.15_283.0813m/z	0.743726	0.0999768
					5.26_231.1601m/z	0.305571	-0.687505
					5.28_335.1597m/z	0.637227	-0.360433
					0.72_153.0757m/z	0.0902272	0.993727
					1.18_221.0301m/z	0.864236	0.039923
					1.28_204.0874m/z	0.0573143	0.600329
					10.39_428.3286n	0.926547	-0.0151807
					11.04_356.2348n	0.0494047	-2.04662
					12.00_142.1225m/z	0.84685	-0.0554179
					15.48_148.1119m/z	0.225771	-0.143288
					2.62_225.0880m/z	0.204803	0.221182
					3.42_360.1651m/z	4.59506e-05	-0.545899
					3.54_196.0614m/z	0.0584831	0.565946
					4.21_209.1172m/z	0.0402726	0.521412
					4.24_185.0808m/z	0.0490439	0.190013
					4.49_293.0448m/z	0.942898	-0.0141517
					4.86_245.0933m/z	0.0470698	1.08378
					5.21_386.1593m/z	0.0779486	0.860678
					5.80_385.1642m/z	0.224921	1.90946
					5.97_455.1932m/z	0.454726	0.319728
					8.80_189.0908m/z	0.201601	-0.190005
					9.11_262.1435m/z	0.665608	0.102741
					9.97_333.2419m/z	0.525049	0.242689
					0.74_116.0708m/z	0.0595776	0.371691
					0.79_487.1312m/z	0.795218	0.0725047
					1.03_257.0072m/z	0.197722	-0.540806
					1.08_159.1128m/z	0.274164	-0.207874
					10.13_281.1651m/z	0.375566	0.132999
					10.31_277.1799m/z	0.933066	-0.00882053
					10.59_654.3818n	0.0656724	0.988418
					11.95_279.2332m/z	0.307223	1.36143
					12.69_490.1123m/z	0.825979	0.0232012
					2.77_115.0392m/z	0.0964041	-0.258556
					2.91_276.1554m/z	0.0428626	-1.33595
					3.44_366.2125m/z	0.978818	-0.00736534
					4.10_169.0495m/z	0.28039	0.202021
					4.26_251.1388m/z	0.680459	0.14773
					4.70_297.0744m/z	0.177621	-0.199477
					5.43_811.3040m/z	0.258627	0.291009
					6.27_258.0759m/z	0.657439	0.383095
					6.78_329.2241m/z	0.587714	-0.117051
					8.03_207.1024m/z	0.178353	-0.155102
					8.32_386.1724n	0.98125	0.0084894
					0.70_323.1449m/z	0.436657	0.449773
					1.08_242.1134m/z	0.0607906	0.922935
					1.08_265.0855m/z	0.847349	0.0476811
					1.09_251.0774m/z	0.916666	-0.0381013
					10.46_291.1608m/z	0.125047	-0.239079
					13.96_254.2113m/z	0.242553	0.247226
					15.45_226.1588m/z	0.492184	-0.0805959
					2.03_270.0823m/z	0.692452	0.182326
					2.14_127.0503m/z	0.15755	0.361042
					2.23_418.2068m/z	0.0319426	1.04514
					2.58_238.1072m/z	0.684964	0.0498733
					3.52_446.1219m/z	0.817095	0.140902
					4.03_203.0558m/z	0.684844	0.201449
					4.23_357.1095m/z	0.0535055	1.53845
					4.37_368.2277m/z	0.361093	-0.374934
					4.68_273.0754m/z	0.784744	-0.0375446
					4.73_563.2354m/z	0.438663	0.379214
					5.08_555.1195m/z	0.209634	0.556146
					5.48_183.1491m/z	0.98129	0.00673385
					5.63_181.1008m/z	0.153206	0.120114
					5.65_223.1340m/z	0.641261	0.206294
					5.99_713.2948m/z	0.649521	-0.0771916
					6.45_197.0663m/z	0.178767	0.434126
					6.94_197.0663m/z	0.0821179	0.443636
					7.67_1009.4620m/z	0.133484	0.547402
					9.24_214.2527m/z	0.206213	-0.139537
					9.54_195.1388m/z	0.475507	-0.118095
					0.64_132.0901n	0.0176599	1.50318
					0.66_189.1347m/z	0.376103	0.201917
					0.69_355.0887m/z	0.267286	0.492865
					0.72_117.0548m/z	0.126773	0.799256
					0.72_191.1025m/z	0.0996661	0.791146
					0.78_146.0923m/z	0.108049	0.61108
					1.08_192.0270n	0.0617909	0.768224
					1.09_204.0875m/z	0.0191353	-1.01649
					1.10_400.1237m/z	0.259894	0.639465
					1.37_202.0718m/z	0.129528	0.397253
					1.61_203.1278m/z	0.490506	0.102757
					10.81_233.1548m/z	0.0578163	-0.197489
					2.10_215.1026m/z	0.105515	-0.493815
					3.54_420.1864m/z	0.0471244	-0.951172
					3.94_135.1169m/z	0.0905822	0.251987
					3.96_337.0936m/z	0.0637753	0.657833
					4.14_549.2557m/z	0.338628	0.310428
					4.17_184.1333m/z	0.238205	1.12987
					4.30_346.1284m/z	0.766221	0.0975038
					4.35_123.1169m/z	0.0353579	0.448855
					4.45_187.0971m/z	0.0291129	-0.318238
					4.46_352.2328m/z	0.118141	-0.434671
					4.64_699.1788m/z	0.115552	0.923696
					4.85_300.0864m/z	0.238043	1.66348
					4.85_472.2389m/z	0.272249	0.439431
					4.88_291.0972m/z	0.0650448	1.1103
					5.10_479.0774m/z	0.294229	0.533951
					5.17_331.0445m/z	0.225879	0.305904
					5.21_417.1563m/z	0.769975	0.0986994
					5.46_227.0925m/z	0.161332	-0.32196
					6.14_289.1543m/z	0.0524772	0.604887
					6.26_237.1133m/z	0.219542	0.893453
					6.76_135.1167m/z	0.471058	-0.132383
					6.76_148.0887n	0.608435	-0.0944904
					6.76_237.1845m/z	0.96796	-0.00581855
					7.65_111.0441m/z	0.216307	-0.108671
					0.60_440.4019n	0.597717	0.229377
					0.64_175.1441m/z	0.625279	-0.0722635
					0.72_203.1502m/z	0.149675	0.488417
					0.77_343.1242m/z	0.789796	-0.0552838
					1.22_219.0774m/z	0.0511044	0.720774
					1.25_101.0237m/z	0.146461	0.685266
					1.63_193.0351m/z	0.535893	-0.116193
					11.26_121.0285m/z	0.189274	-0.116212
					11.48_423.2890m/z	0.13274	-1.89651
					2.37_253.1585m/z	0.348893	-0.173596
					3.54_322.1284m/z	0.625453	0.151783
					3.72_243.0863m/z	0.346603	0.139753
					3.78_364.1535m/z	0.0674422	-1.13423
					4.01_363.1953m/z	0.253425	-0.224774
					4.03_266.0660m/z	0.0860121	0.819564
					4.05_323.1353m/z	0.0706073	-0.473422
					4.70_238.0838n	0.0275145	0.573277
					5.28_881.4912m/z	0.11126	-0.33601
					5.34_579.1344m/z	0.142214	-0.347475
					5.56_487.2135m/z	0.0954753	-1.97933
					5.63_231.1237m/z	0.96089	0.0422683
					5.77_342.0968m/z	0.0774408	2.22436
					5.82_1001.4609m/z	0.281824	0.463205
					6.72_253.1084m/z	0.0103658	-0.366786
					8.98_491.2425m/z	0.075607	1.29449
					9.27_287.2232m/z	0.125928	0.970331
					9.60_205.1585m/z	0.398261	-0.177633
					0.69_132.0535n	0.00960459	1.36078
					1.32_237.0906m/z	0.519446	0.0962187
					1.34_125.0235m/z	0.615405	-0.0682881
					1.45_221.0938m/z	0.119523	0.402105
					1.91_267.1087m/z	0.777559	-0.159605
					1.98_281.1652m/z	0.480182	-0.218392
					11.25_371.2446m/z	0.583094	-0.101322
					11.42_255.2327m/z	0.767192	-0.128022
					11.58_476.1196m/z	0.189244	-0.627334
					11.59_170.1538m/z	0.912398	0.0326223
					11.66_135.1168m/z	0.245596	0.507692
					12.00_247.1316m/z	0.608433	-0.242626
					12.37_615.1911m/z	0.944439	-0.0166704
					14.44_1081.5056m/z	0.580901	-0.0316071
					3.56_359.1485m/z	0.108749	0.40226
					3.59_545.1300m/z	0.389082	0.497313
					4.01_346.1867m/z	0.0468812	-0.511129
					4.18_595.1626m/z	0.155725	-0.571569
					4.26_206.0813m/z	0.51449	0.335123
					4.42_361.1300m/z	0.161532	-2.56941
					4.63_185.1283m/z	0.121622	-0.690418
					4.85_498.2909m/z	0.433962	-0.322569
					4.88_295.0467m/z	0.514172	-0.117815
					5.06_220.1826n	0.0931192	0.356478
					5.17_179.0345m/z	0.233638	-0.135859
					5.46_1099.5103m/z	0.0750069	0.795852
					5.59_379.1899m/z	0.132409	-0.653727
					5.95_289.1545m/z	0.509656	0.211483
					6.10_585.2775m/z	0.782016	-0.0643096
					6.13_931.4555m/z	0.506544	0.143712
					6.34_201.1638m/z	0.115167	1.1989
					6.40_177.0552m/z	0.0225803	1.13177
					6.49_337.1663m/z	0.249994	0.912632
					7.06_193.0351m/z	0.184566	-0.134919
					7.33_441.1773m/z	0.113465	-0.551938
					8.72_137.1324m/z	0.451577	-0.158342
					9.64_435.1257m/z	0.00155938	-2.95802
					9.84_250.1930n	0.570402	-0.0623356
					0.72_374.1656m/z	0.856866	0.0763823
					0.76_144.1019m/z	0.690228	-0.16295
					0.78_173.0688n	0.312574	0.346805
					1.10_379.1710m/z	0.0123119	1.91224
					1.12_262.1395m/z	0.0771297	-0.909796
					1.41_411.1070m/z	0.160949	0.446489
					10.77_423.2889m/z	0.115361	-1.06932
					11.44_276.1609m/z	0.168166	-0.301448
					11.50_529.3884m/z	0.269742	-0.348862
					12.96_619.2038m/z	0.909835	-0.0569878
					13.44_226.1588m/z	0.172391	-0.195991
					2.35_436.3420m/z	0.226952	-0.211861
					3.05_321.0732m/z	0.656928	0.136259
					3.47_434.0687m/z	0.178865	0.438532
					3.68_503.1182m/z	0.0833431	1.13992
					4.07_388.0894m/z	0.0556176	0.977554
					4.25_307.0774m/z	0.179024	0.401832
					4.27_373.1043m/z	0.982788	0.00190742
					4.32_133.1012m/z	0.03806	0.428707
					4.35_133.0648m/z	0.0470468	0.289305
					4.36_371.1352m/z	0.830963	-0.159211
					4.48_311.1277m/z	0.791577	-0.0959652
					4.50_337.0690m/z	0.448849	-0.129857
					4.58_437.2035m/z	0.873463	0.054506
					4.64_377.1824m/z	0.246837	0.370155
					4.81_526.2280m/z	0.272852	0.441119
					5.12_188.1643m/z	0.0592111	0.26644
					5.22_973.3565m/z	0.097571	0.774288
					5.30_300.0863m/z	0.241207	1.0538
					5.54_234.0758m/z	0.247801	0.25256
					5.75_137.1323m/z	0.866151	0.0291098
					5.85_531.2222m/z	0.740206	0.166626
					6.29_145.0646m/z	0.349107	0.594189
					6.41_304.0811m/z	0.644323	0.28293
					8.18_308.0933m/z	0.591445	0.388798
					8.41_334.2371m/z	0.0590013	1.19621
					8.45_445.2239m/z	0.618476	0.366592
					8.71_405.1418m/z	0.0969604	-1.03553
					8.96_164.0683n	0.677496	-0.115413
					9.12_351.1351m/z	0.717878	0.185403
					9.38_494.3107m/z	0.0356947	1.35856
					9.44_275.1274m/z	0.0888398	0.798372
					9.73_177.1635m/z	0.379106	0.143775
					9.78_263.1273m/z	0.457709	0.138544
					0.66_441.1882m/z	0.467226	-0.307266
					0.69_163.0714m/z	0.0178837	0.891554
					0.70_240.0844n	0.109937	0.606475
					0.70_513.1218m/z	0.142124	0.451276
					0.80_129.0659m/z	0.758566	-0.16715
					0.89_140.0684m/z	0.109835	0.407829
					1.06_109.0287m/z	0.675259	0.0931271
					1.08_133.0495m/z	0.209632	0.166914
					1.11_402.9934m/z	0.0882669	-1.39837
					1.41_113.0236m/z	0.299884	-0.0926491
					1.70_331.1041m/z	0.262741	-0.306551
					1.81_251.1429m/z	0.542318	0.148055
					1.94_334.0695m/z	0.552606	0.206111
					1.94_366.0585n	0.147159	0.554225
					10.17_308.1985n	0.00414585	0.551299
					10.33_281.2474m/z	0.111341	0.861264
					10.65_323.2234m/z	0.729302	0.365324
					10.66_369.1661m/z	0.12278	-0.809867
					10.69_307.1922m/z	0.757444	-0.18754
					10.87_565.2328m/z	0.46407	0.407099
					10.95_217.1584m/z	0.401398	0.237819
					10.98_407.2212m/z	0.556353	0.515974
					11.01_262.1435m/z	0.196841	-0.237578
					11.66_391.1908m/z	0.353298	0.699256
					2.01_171.0055m/z	0.137165	-0.625308
					3.03_467.0966m/z	0.643821	-0.0763856
					3.68_351.0856m/z	0.560132	0.150326
					3.74_336.1077m/z	0.570637	0.264542
					3.76_396.1763m/z	0.0389734	-0.709349
					3.85_380.1816m/z	0.0794972	-0.651805
					3.98_691.2739m/z	0.294461	-0.501441
					4.06_344.1342m/z	0.0151022	0.940422
					4.12_242.1386m/z	0.964061	-0.011459
					4.26_191.1066m/z	0.0263725	0.456627
					4.37_295.1023m/z	0.0348944	0.741138
					4.41_303.1470n	0.452411	0.79415
					4.58_404.0840m/z	0.258141	0.449231
					4.66_593.2710m/z	0.886798	-0.0330078
					4.85_205.1221m/z	0.385813	0.299207
					4.90_311.1276m/z	0.165987	-1.03847
					5.03_497.1759m/z	0.0630701	0.679955
					5.06_574.1917m/z	0.310942	0.14157
					5.08_234.1254n	0.133301	0.380346
					5.19_787.4138m/z	0.785297	0.0715333
					5.21_568.2385m/z	0.0210689	-1.69231
					5.23_243.0874m/z	0.310628	-0.211175
					5.41_297.1693m/z	0.24527	0.482504
					6.18_436.1962m/z	0.161689	0.494825
					7.06_313.1662m/z	0.897484	0.0580557
					7.25_135.1167m/z	0.355741	-0.269914
					7.83_293.1744m/z	0.0914807	1.41383
					7.85_382.2946m/z	0.411147	0.345896
					7.94_478.2016m/z	0.0621275	0.334039
					9.22_424.2688m/z	0.0759017	0.674263
					9.29_616.1757m/z	0.62792	0.200387
					9.35_286.2738m/z	0.645951	-0.184112
					9.38_233.1169m/z	0.171618	0.610577
					9.44_273.1118m/z	0.0107143	1.05857
					9.75_479.2996m/z	0.0208626	0.428043
					0.64_145.1448m/z	0.0657126	1.0436
					0.69_147.0484m/z	0.517195	-0.489224
					0.69_203.0202m/z	0.0832753	0.808313
					0.76_107.0492m/z	0.113222	0.426981
					0.78_159.1128m/z	0.0678831	-0.304921
					1.09_295.0942m/z	0.0222364	-1.41627
					1.13_267.1466m/z	0.779423	0.0629462
					10.92_298.3465m/z	0.0385539	0.210195
					10.92_321.2057m/z	0.0911739	1.69463
					11.32_742.4722m/z	0.357769	-0.378772
					11.42_583.1992m/z	0.965686	-0.0222388
					12.03_561.3079m/z	0.290575	-0.238086
					13.16_198.0170m/z	0.214359	-0.158451
					2.41_245.0954m/z	0.296306	0.367215
					2.87_378.1758m/z	0.0142568	-1.21572
					2.94_366.0835m/z	0.273271	0.395893
					3.70_204.0899n	0.0181962	1.25436
					3.77_381.1230m/z	0.603635	0.111153
					3.90_359.1814m/z	0.935977	-0.0348621
					4.29_174.0555m/z	0.341761	0.17519
					4.37_479.1889m/z	0.0654152	0.721825
					4.40_377.1833m/z	0.907109	-0.0118802
					4.48_205.1222m/z	0.0521957	0.6775
					4.50_283.0593m/z	0.28062	-0.203951
					4.61_231.0649m/z	0.405268	-0.359719
					4.69_591.1356m/z	0.0252614	-1.02168
					4.72_372.2164m/z	0.498235	0.616677
					4.99_281.0802m/z	0.212551	0.137747
					5.21_436.1963m/z	0.0999564	0.51943
					5.43_387.1070m/z	0.301438	0.223961
					5.45_727.1858m/z	0.0970541	-0.912404
					5.61_553.2150m/z	0.838623	0.103065
					5.70_133.0497m/z	0.263995	0.448121
					6.65_145.0646m/z	0.688278	0.244336
					6.78_444.1334m/z	0.995917	-0.00110395
					6.92_379.1982m/z	0.254344	0.953934
					7.56_248.1410n	0.584558	0.0934186
					7.59_448.2324m/z	0.460329	0.601968
					8.25_322.2029m/z	0.294167	0.724305
					8.82_177.0399m/z	0.955716	-0.00617022
					8.85_218.1305n	0.611505	-0.0737464
					8.96_489.2266m/z	0.602282	-0.298198
					9.02_266.1515n	0.0679431	1.02922
					9.67_183.0804m/z	0.456081	-0.120635
					9.91_769.2959m/z	0.489104	0.148716
					0.52_108.0810m/z	0.00233605	-2.87018
					0.75_371.1203m/z	0.874097	0.0731253
					1.08_177.0393m/z	0.142187	0.412614
					10.08_137.1324m/z	0.985868	0.00179634
					10.22_215.1430m/z	0.269722	-0.271093
					10.32_315.2546m/z	0.138338	1.07506
					10.59_299.2820n	0.304303	0.311447
					10.73_402.3938m/z	0.146967	-0.163111
					10.99_311.1257m/z	0.640381	0.138008
					2.80_337.1146m/z	0.0769795	0.773165
					3.39_189.0789n	0.0577269	2.0687
					3.53_373.1147m/z	0.0509576	-0.277395
					3.54_284.0765m/z	0.951677	-0.0384734
					3.94_639.3346m/z	0.391935	-0.36626
					4.14_441.1907m/z	0.242624	0.445369
					4.15_322.1287m/z	0.960284	-0.0351875
					4.36_475.1960m/z	0.133787	0.611949
					4.66_355.1725m/z	0.0258382	0.65427
					4.99_465.1177m/z	0.459462	0.118589
					5.03_391.1759m/z	0.0355636	0.51914
					5.06_311.0910m/z	0.603656	0.0689027
					5.10_361.1875m/z	0.0476009	-0.417278
					6.54_397.3101m/z	0.575849	-0.124061
					6.90_384.2373m/z	0.990178	-0.0117696
					6.94_548.3212m/z	0.0463235	0.970608
					7.30_599.2357m/z	0.865331	-0.0782499
					7.34_137.1324m/z	0.849932	0.0399463
					8.99_987.4819m/z	0.0440215	0.647804
					0.69_275.0543m/z	0.14858	0.527417
					0.78_219.0973m/z	0.245658	0.42457
					0.79_647.2048m/z	0.78278	-0.0878741
					1.08_121.0398m/z	0.0137649	1.08134
					1.34_159.0286m/z	0.467037	0.276835
					10.07_1105.5448m/z	0.271832	-0.514506
					10.24_172.1694m/z	0.740951	-0.0299377
					10.37_140.0105m/z	0.166071	-0.608691
					10.44_181.1585m/z	0.451376	-0.0587208
					10.66_140.0105m/z	0.847566	0.0431534
					11.03_903.4964m/z	0.831871	-0.0735578
					2.85_233.0785m/z	0.438111	-0.287629
					2.93_157.0495m/z	0.663702	-0.0983467
					2.93_364.1599m/z	0.308884	-0.606355
					3.04_333.1920m/z	0.496332	-0.0736997
					3.49_352.1963m/z	0.236125	0.446756
					3.58_145.1223m/z	0.0569444	0.286505
					3.61_355.1022m/z	0.0826439	2.25276
					4.03_401.0732m/z	0.756707	-0.0860465
					4.12_461.1993m/z	0.0232568	0.440388
					4.21_131.0856m/z	0.00871523	0.439165
					4.24_231.1128m/z	0.559189	-0.604667
					4.30_416.1814m/z	0.285299	-0.785564
					4.35_360.1933m/z	0.247986	0.181341
					4.52_337.0913m/z	0.238658	0.179579
					4.61_203.1793m/z	0.0527582	0.423805
					4.61_453.0958m/z	0.863269	-0.133677
					4.61_487.1231m/z	0.292459	0.928525
					4.72_145.1221m/z	0.00969382	0.810856
					4.83_371.1120m/z	0.157276	0.332112
					4.83_406.1857m/z	0.146621	0.889944
					5.06_551.1750m/z	0.459687	0.118107
					5.19_347.1717m/z	0.101748	-1.61396
					5.23_467.3011m/z	0.484503	0.279548
					5.26_148.0602m/z	0.157192	-0.936031
					5.34_659.1598m/z	0.186484	-0.5184
					5.52_207.1167m/z	0.0150715	0.317566
					5.52_223.1569n	0.964275	0.0142699
					5.63_386.1804m/z	0.0457978	0.896991
					5.66_140.0105m/z	0.534724	-0.333719
					5.72_388.1746m/z	0.194662	0.575781
					5.77_1077.5130m/z	0.986208	-0.00526845
					5.82_381.1174m/z	0.142865	0.547965
					5.97_1093.5075m/z	0.0484189	-0.463285
					7.25_151.1115m/z	0.447884	-0.172815
					8.89_241.1795m/z	0.697334	-0.0521795
					9.09_312.2529m/z	0.618856	0.0962758
					9.53_233.1534m/z	0.751442	-0.0720729
					9.82_117.0699m/z	0.0722116	0.236487
					0.70_104.0710m/z	0.445081	0.386345
					0.70_175.0576m/z	0.0944179	1.26075
					0.78_227.0904n	0.0164153	0.644548
					0.78_339.1931m/z	0.0392733	-0.687838
					1.10_171.0287m/z	0.233503	0.304206
					1.43_347.1486m/z	0.417512	0.356578
					1.65_172.0603m/z	0.585997	0.0834541
					1.85_171.0287m/z	0.724763	-0.126478
					1.94_343.0586m/z	0.0276831	0.863557
					1.94_365.0276m/z	0.0530384	0.74253
					10.46_293.1744m/z	0.0850036	-0.285003
					10.59_169.1221m/z	0.311511	-0.0769117
					11.01_609.1313m/z	0.0237137	-0.519314
					11.70_311.2132m/z	0.439543	0.0960228
					13.18_254.2112m/z	0.337931	0.166866
					14.90_569.4222m/z	0.827382	0.156419
					14.95_125.1325m/z	0.0141159	0.888942
					2.96_250.0708m/z	0.486995	0.372437
					3.29_331.1041m/z	0.211683	0.162595
					3.30_304.1391m/z	0.626978	0.0468783
					3.85_366.2122m/z	0.783398	-0.0599327
					3.94_295.1125m/z	0.315777	0.338121
					4.07_485.1311m/z	0.107877	0.336973
					4.12_160.1332m/z	0.0832276	0.144376
					4.15_414.1760m/z	0.346104	-0.344844
					4.23_533.1678m/z	0.742559	-0.0298099
					4.26_171.1380m/z	0.0096375	0.216612
					4.26_366.1548m/z	0.235025	0.551505
					4.40_345.1200m/z	0.876498	0.0965129
					4.52_379.1206m/z	0.0135526	0.592219
					4.55_366.2120m/z	0.967542	0.0293928
					4.63_615.0910m/z	0.117643	-0.753762
					4.66_371.1120m/z	0.27911	0.274689
					4.81_281.0803m/z	0.558298	0.143481
					4.88_559.2764m/z	0.579486	0.206169
					4.94_445.1633m/z	0.379616	0.612052
					5.06_282.0889n	0.358775	0.13496
					5.12_293.1381m/z	0.146421	0.649214
					5.32_385.1276m/z	0.659913	-0.0882536
					5.34_107.0494m/z	0.25419	-0.217195
					5.54_353.1492m/z	0.0155308	2.19503
					5.66_283.1536m/z	0.675425	0.125047
					6.09_381.1176m/z	0.189989	0.605981
					6.45_230.0956m/z	0.0734324	1.16633
					6.52_377.2833m/z	0.718474	-0.0955628
					6.67_253.1795m/z	0.803908	-0.0377566
					6.76_367.1872m/z	0.25885	-0.295879
					7.46_459.0942m/z	0.00216889	-0.739149
					7.54_368.2426m/z	0.0833766	-0.870507
					7.65_559.2281m/z	0.343334	0.0896291
					8.09_445.3307m/z	0.533357	0.150978
					8.32_418.2218m/z	0.250311	0.484026
					8.34_275.1274m/z	0.440855	0.504355
					8.65_177.0392m/z	0.22048	0.799093
					8.80_233.1534m/z	0.728824	0.0548195
					9.42_245.1169m/z	0.0831057	0.756588
					9.44_374.1361n	0.0803385	0.705121
					9.78_507.1066m/z	0.069288	-0.621946
					9.82_131.0854m/z	0.125127	0.138386
					0.65_565.0486m/z	0.193619	-1.42256
					0.76_193.0707m/z	0.232873	-0.35711
					0.78_277.1026m/z	0.0980829	0.536732
					0.79_335.0993m/z	0.407241	-0.253272
					1.12_427.0202n	0.0543988	0.972743
					1.13_329.0857m/z	0.144646	0.245558
					1.16_419.0967m/z	0.378011	0.324273
					1.34_279.1380m/z	0.448065	-0.334151
					10.46_277.1449m/z	0.974493	0.00811049
					10.64_213.1272m/z	0.118087	-1.49807
					11.12_169.0256m/z	0.664	0.227842
					11.79_564.2952m/z	0.913556	-0.0274976
					13.24_182.0219m/z	0.203438	-0.188975
					13.26_416.0754m/z	0.217971	-0.158956
					14.14_254.2112m/z	0.314293	0.128363
					3.32_334.1496m/z	0.113325	0.665665
					3.98_353.1460m/z	0.0728677	0.66069
					4.08_360.1651m/z	0.526582	-0.291679
					4.32_208.1332m/z	0.361495	-0.516816
					4.42_591.2081m/z	0.677246	-0.223326
					4.51_340.1042m/z	0.595847	0.279628
					4.60_607.1318m/z	0.257089	-0.612
					4.62_481.0996m/z	0.304818	-0.573182
					4.72_483.1285m/z	0.281905	-0.331777
					4.82_377.1824m/z	0.128864	0.467279
					4.88_493.1183m/z	0.837772	0.0356954
					4.88_522.2101n	0.276981	-0.523983
					5.06_477.1176m/z	0.135351	-0.249253
					5.06_538.1675n	0.13611	0.894324
					5.17_366.1755m/z	0.0881307	1.76195
					5.29_611.1630m/z	0.202372	-0.438115
					5.59_520.2747m/z	0.557764	0.334628
					5.77_404.1698m/z	0.0444321	1.30352
					5.80_411.1795m/z	0.416187	0.343255
					5.89_675.1941m/z	0.684046	0.185119
					5.97_247.1326m/z	0.0258799	0.501244
					6.11_185.0232m/z	0.112825	-0.224756
					7.01_445.1147m/z	0.0541127	-0.320007
					7.05_1048.5445n	0.860237	0.0244371
					7.06_1047.5390m/z	0.837102	-0.0451707
					7.18_172.1693m/z	0.374334	-0.148377
					7.39_539.2444m/z	0.366269	0.558986
					8.09_433.2217m/z	0.332473	0.655178
					8.67_591.3674m/z	0.109493	0.860207
					9.38_281.1381m/z	0.0563935	0.35777
					9.38_378.1674n	0.187831	0.677194
					9.44_359.1484m/z	0.00670419	1.30083
					9.75_769.2959m/z	0.859952	0.0289917
					0.79_257.0071m/z	0.208612	-1.74067
					0.79_439.0419m/z	0.201548	-0.676874
					1.10_332.0751m/z	0.734682	0.255099
					1.12_164.0564m/z	0.759946	-0.103283
					1.32_175.0241m/z	0.0686064	-0.641373
					1.72_322.1284m/z	0.0279711	0.727334
					11.66_209.1247m/z	0.284731	0.782832
					14.21_669.3463m/z	0.000477247	-1.93515
					14.91_184.1120m/z	0.338083	-0.163349
					2.13_336.1438m/z	0.203139	0.421431
					3.61_218.1390m/z	0.899297	-0.0335143
					3.94_593.3455m/z	0.244614	-0.294338
					3.98_477.1627m/z	0.0414024	0.588847
					4.05_439.1618m/z	0.175788	-0.621514
					4.50_131.0491m/z	0.829823	-0.0873835
					4.58_370.1360m/z	0.876728	-0.018711
					4.63_353.1016m/z	0.1345	0.551256
					4.63_358.0918m/z	0.499789	0.321613
					4.66_462.1391m/z	0.149093	1.9588
					4.85_374.2537m/z	0.870333	0.1239
					5.14_553.1800m/z	0.456137	0.219622
					5.66_233.1169m/z	0.622743	0.109653
					5.68_331.0807m/z	0.247118	-0.222778
					5.88_723.4301m/z	0.620809	0.0939611
					5.95_172.1693m/z	0.292317	-0.250308
					6.01_383.0968m/z	0.39494	0.394483
					6.11_400.3336n	0.471071	0.123653
					6.25_308.1858m/z	0.61429	0.284095
					6.29_115.0543m/z	0.709823	0.0601449
					6.32_473.0734m/z	0.501496	-0.136416
					6.50_298.1646m/z	0.394367	0.170001
					6.87_985.4659m/z	0.779838	-0.204349
					7.36_415.0681m/z	0.49576	-0.118909
					7.61_380.2789m/z	0.556427	0.352415
					7.76_339.1071m/z	0.00373359	1.91941
					0.54_137.1324m/z	0.0730962	0.535172
					0.69_219.0453m/z	0.128391	0.955737
					0.78_286.0921m/z	0.630035	0.226664
					0.78_362.0863m/z	0.776409	0.272991
					1.01_137.1325m/z	0.0187295	0.27977
					1.10_485.0222m/z	0.0163065	1.05642
					1.10_491.0226m/z	0.0131236	1.06976
					11.05_619.4228m/z	0.201627	0.678999
					11.12_522.2482m/z	0.542551	0.365953
					13.18_256.2269m/z	0.632658	0.0585749
					3.56_491.0902m/z	0.109728	-1.31659
					3.91_261.1282m/z	0.642695	-0.180001
					3.92_357.1114m/z	0.385048	0.588334
					4.01_296.1413n	0.964991	-0.0206314
					4.07_425.1442m/z	0.921383	-0.0229932
					4.14_261.1255m/z	0.128252	0.272668
					4.20_375.0941m/z	0.0637597	0.639046
					4.31_457.1362m/z	0.322843	0.459899
					4.55_331.1509m/z	0.488382	-0.329551
					4.57_455.1115m/z	0.417884	-0.779801
					4.74_591.2046m/z	0.432392	-0.446519
					4.94_237.1846m/z	0.0056257	0.354783
					4.97_543.3335m/z	0.0192509	0.695148
					4.99_531.1491m/z	0.305644	0.204297
					5.19_642.2959m/z	0.0967572	0.449627
					5.23_238.0839n	0.0806305	0.307209
					5.50_215.1286m/z	0.0738177	-0.581569
					5.61_579.1344m/z	0.177672	-0.919671
					5.75_201.1482m/z	0.968875	-0.00678307
					5.93_491.1206m/z	0.709622	0.204313
					5.95_422.2167m/z	0.435661	0.309099
					6.76_424.1539m/z	0.469617	-0.161112
					7.88_469.0889m/z	0.428367	0.264809
					8.43_369.2629m/z	0.0310241	1.10104
					8.72_290.2111m/z	0.831173	0.135296
					8.95_761.2975m/z	0.125304	0.860877
					8.96_254.0933m/z	0.232644	-0.294561
					9.33_237.1846m/z	0.87768	0.0150324
					9.35_395.2579m/z	0.124541	-1.15595
					9.73_304.2628m/z	0.0953572	0.639975
					9.73_347.1615m/z	0.108062	0.954517
					9.78_835.4220m/z	0.302433	-0.290329
					0.78_307.0797m/z	0.477732	-0.273893
					0.78_346.0909m/z	0.339885	0.625229
					0.86_166.0261m/z	0.949599	-0.0182427
					1.09_341.0302m/z	0.0355929	-1.55488
					1.45_549.0883m/z	0.0690918	-1.29672
					1.50_265.0852m/z	0.111884	-0.576668
					1.58_208.0639m/z	0.0569997	-0.68918
					1.70_176.0706m/z	0.197095	0.38043
					1.93_408.0114m/z	0.00370675	1.12827
					10.86_484.3028n	0.010701	0.571076
					11.11_671.2621m/z	0.483328	-0.147185
					11.23_137.1324m/z	0.0446207	0.187024
					11.26_485.2553m/z	0.121732	0.674333
					11.83_223.2054m/z	0.0040783	-0.764512
					13.24_367.2629m/z	0.00815091	-1.86454
					13.44_381.1747m/z	0.18227	0.491171
					13.44_442.0910m/z	0.978614	0.00471083
					14.14_256.2269m/z	0.145798	0.166454
					2.42_168.1382m/z	0.938399	0.0376546
					2.71_182.1175m/z	0.723422	0.103308
					2.96_337.1147m/z	0.115652	1.00055
					3.85_131.0493m/z	0.77726	0.0516606
					4.03_403.1383m/z	0.161187	0.418283
					4.14_471.1649m/z	0.253555	0.392266
					4.25_305.0802m/z	0.185268	0.353548
					4.32_300.0851m/z	0.043688	0.820103
					4.66_429.2993m/z	0.148595	0.559158
					4.71_991.3091m/z	0.328445	0.312501
					4.86_993.4711m/z	0.170253	-0.800967
					4.90_281.1652m/z	0.167747	0.218417
					4.99_483.1280m/z	0.46216	0.111285
					4.99_501.1387m/z	0.32338	0.149329
					5.08_700.1895m/z	0.0120942	0.836212
					5.22_481.1365m/z	0.946558	-0.0478066
					5.30_323.2326m/z	0.12891	-2.05689
					5.65_521.1308m/z	0.408909	-0.299478
					6.54_299.2367m/z	0.9634	-0.00801477
					7.10_349.1431m/z	0.143676	-1.01581
					7.30_885.4857m/z	0.323205	0.342526
					8.14_1061.5183m/z	0.0592036	-0.567108
					8.37_591.3676m/z	0.12625	0.795556
					8.44_241.0722m/z	0.275065	-0.35115
					8.98_200.2371m/z	0.242559	-0.278153
					9.38_453.3684m/z	0.864155	0.0666518
					9.58_401.1954m/z	0.36341	0.33804
					0.65_241.0918m/z	0.324788	0.296457
					0.67_176.0558m/z	0.301542	0.324027
					0.70_166.0532m/z	0.301702	0.292637
					0.73_579.1788m/z	0.974457	0.00976648
					1.21_152.0566m/z	0.429739	0.167802
					10.73_168.1381m/z	0.405295	0.314258
					11.04_505.3516m/z	0.00263469	1.35291
					11.17_168.1382m/z	0.631623	0.298366
					11.23_465.2240m/z	0.188004	-0.911792
					11.66_137.1324m/z	0.155666	0.251303
					12.24_497.0940m/z	0.184981	2.58229
					12.86_162.1024m/z	0.0614087	-0.422312
					13.21_439.1260m/z	0.401396	-0.107496
					2.03_197.1284m/z	0.0913476	-1.38175
					2.05_172.1695m/z	0.334349	-0.302949
					2.58_249.1267m/z	0.669639	-0.0946222
					2.58_653.1348m/z	0.296993	0.751866
					3.12_247.1112m/z	0.439605	-0.155139
					3.67_535.1921m/z	0.0205832	1.22129
					3.77_335.0909m/z	0.163391	0.52251
					3.83_439.1016m/z	0.0167271	-0.291237
					3.85_392.1848m/z	0.0889982	-0.680189
					3.92_197.1285m/z	0.0607479	-1.48168
					4.03_423.1072m/z	0.114071	0.398592
					4.08_293.1168m/z	0.300753	0.617541
					4.24_150.0582m/z	0.0468267	-2.6458
					4.86_431.1698m/z	0.00107956	-0.285843
					4.94_315.1006m/z	0.973752	-0.017559
					5.06_447.1071m/z	0.560536	0.117841
					5.12_561.1624m/z	0.495532	-0.134338
					5.34_523.1828m/z	0.017918	0.881943
					5.50_339.1369m/z	0.742724	-0.127963
					5.61_404.1698m/z	0.0742401	1.1486
					6.35_1079.5263m/z	0.240383	-0.331766
					6.49_369.2399m/z	0.328745	1.09555
					6.61_623.2653m/z	0.0429263	0.9731
					7.14_251.1638m/z	0.263019	0.319057
					8.09_135.1167m/z	0.426313	-0.125252
					8.41_240.2317m/z	0.850326	0.0438011
					8.69_304.2035n	0.138872	-1.27934
					9.67_573.2465m/z	0.699586	-0.071989
					9.75_405.2629m/z	0.731196	-0.0702828
					0.73_439.0865m/z	0.0155279	-0.914448
					1.07_779.2086m/z	0.136198	0.932352
					1.10_166.0260m/z	0.198496	0.398952
					1.34_267.0063m/z	0.0847559	-1.88479
					1.36_190.0862m/z	0.0968115	0.27102
					1.79_172.1694m/z	0.583762	-0.0904201
					10.15_237.1847m/z	0.882901	0.0138152
					11.44_394.2946m/z	0.933101	-0.0226807
					12.11_280.1335m/z	0.749812	0.121956
					13.35_295.2630m/z	0.0202466	0.725246
					2.16_378.1345m/z	0.0536935	-0.897011
					3.92_293.0775m/z	0.105616	0.590486
					4.01_529.1966m/z	0.0650571	-1.45645
					4.45_689.3369m/z	0.351369	-0.3763
					4.63_350.2168m/z	0.218039	0.274977
					4.72_639.1554m/z	0.91843	0.0168617
					4.90_341.1380m/z	0.370206	-0.295131
					5.43_473.1804m/z	0.249418	0.361553
					6.18_235.1325m/z	0.427784	0.108989
					6.34_297.2210m/z	0.284821	-0.249699
					7.28_611.1446m/z	0.236954	0.504422
					8.41_219.1377m/z	0.0459199	0.454186
					8.52_238.2162m/z	0.921532	-0.0309723
					9.38_453.1669m/z	0.254556	0.289614
					9.40_255.1952m/z	0.376929	0.115962
					9.64_494.3104m/z	0.511485	0.368883
					0.69_451.1232m/z	0.878495	0.0506557
					0.79_289.0181m/z	0.0918947	1.0297
					0.90_291.0670m/z	0.43142	-0.652452
					1.10_181.0528m/z	0.556615	-0.106879
					1.16_362.0859m/z	0.181282	0.5525
					1.50_159.0803m/z	0.248151	0.232215
					11.10_304.1542m/z	0.0433874	-0.426746
					11.18_619.4225m/z	0.436206	0.32937
					12.02_133.1011m/z	0.798154	-0.0389551
					12.69_494.1063m/z	0.290863	-0.104085
					13.16_385.1780m/z	1.17477e-05	-3.45494
					14.63_216.1745m/z	0.916055	0.0196038
					3.63_454.3135m/z	0.809474	-0.0921675
					3.65_206.0450m/z	0.56482	0.237385
					3.81_411.1033m/z	0.439426	0.231121
					3.89_361.1559m/z	0.156639	-0.844505
					3.92_593.1859m/z	0.221644	0.859834
					3.97_496.2037m/z	0.431601	-0.228227
					4.06_313.0489m/z	0.586998	-0.31645
					4.21_314.1604m/z	0.351546	-0.314416
					4.32_617.1473m/z	0.407014	0.152204
					4.53_609.1469m/z	0.653281	0.161379
					4.75_575.1416m/z	0.867402	0.0285866
					4.77_577.1553m/z	0.867576	0.0482464
					4.90_172.1694m/z	0.147728	0.182766
					5.01_459.1281m/z	0.47163	0.110204
					5.06_405.1070m/z	0.741562	-0.0285402
					5.36_535.1470m/z	0.525185	0.163001
					5.61_661.2712m/z	0.208642	0.603212
					5.72_723.4299m/z	0.128891	-0.347879
					5.73_491.1198m/z	0.127325	0.997361
					6.43_219.0650m/z	0.119043	-0.896297
					6.47_623.2654m/z	0.0362482	0.988817
					6.61_507.1428m/z	0.896247	-0.130625
					9.12_361.1639m/z	0.407497	-0.201165
					9.76_579.0278m/z	0.95914	0.00383547
					9.78_1077.5235m/z	0.249793	0.678208
					9.85_579.3064m/z	0.599062	0.38828
					1.10_411.1430m/z	0.266423	1.13525
					1.29_207.0157m/z	0.391924	0.254623
					10.33_253.1795m/z	0.99648	0.000432015
					11.08_474.3709n	0.140518	0.465308
					11.55_236.2008m/z	0.696697	-0.225503
					12.94_617.4065m/z	0.146622	1.0305
					2.23_267.0285m/z	0.352213	-0.0831219
					3.23_365.0756m/z	0.28277	0.255229
					3.72_447.1647m/z	0.193336	0.473674
					3.88_268.0333n	0.282144	0.273069
					3.94_508.2624m/z	0.0528706	-0.575044
					4.05_507.1728m/z	0.186567	0.48055
					4.19_525.1941m/z	0.149493	0.244075
					4.25_381.1456m/z	0.0413953	-1.24515
					4.26_238.0709m/z	0.114724	0.433702
					4.37_245.1859m/z	0.30306	0.187883
					4.64_415.1383m/z	0.385637	0.361305
					4.88_355.1172m/z	0.453728	-0.156881
					4.92_655.0691m/z	0.762041	0.178828
					4.94_699.2823m/z	0.0266976	0.708819
					4.97_598.2488m/z	0.0368657	1.22482
					4.99_402.2481m/z	0.0218522	1.04703
					5.06_295.0960m/z	0.411752	0.199104
					5.48_208.1411m/z	0.241368	-0.319059
					5.63_725.2415m/z	0.553354	-0.303043
					5.66_583.1438m/z	0.145959	-1.52813
					5.82_283.1531m/z	0.526819	-0.24808
					5.95_739.1900m/z	0.114059	0.967418
					5.95_741.2004m/z	0.135569	0.699992
					6.78_363.1950m/z	0.378598	-0.182433
					7.92_867.4713m/z	0.142661	0.352949
					0.79_571.0926m/z	0.328061	0.689563
					1.13_250.0584m/z	0.0160075	0.815272
					1.41_255.0974m/z	0.182466	0.427505
					1.45_289.0878m/z	0.612975	-0.42497
					10.39_621.2174m/z	0.453023	0.538652
					10.81_205.1950m/z	0.129891	0.586407
					10.86_576.1252n	0.00943671	1.28969
					10.88_237.1846m/z	0.525326	0.0592403
					11.75_713.4133m/z	0.760016	0.151897
					14.31_444.1065m/z	0.147645	-0.23763
					14.52_184.1120m/z	0.107083	-0.329586
					2.69_242.1387m/z	0.177444	0.403945
					3.22_315.0858m/z	0.126627	0.361443
					3.37_365.1601m/z	0.0391111	-1.6383
					3.54_281.0992m/z	0.117344	0.346958
					3.61_547.1436m/z	0.234059	0.819494
					4.18_611.1632m/z	0.701526	0.134943
					4.41_382.2209m/z	0.0374654	-0.490785
					4.84_607.1681m/z	0.451953	0.329582
					5.19_821.4464m/z	0.0247185	-0.431623
					5.21_453.1329m/z	0.965339	0.0173354
					5.36_703.1530m/z	0.1819	-0.677824
					5.67_218.9651m/z	0.107827	-0.397942
					5.86_221.1898m/z	0.217422	-0.187998
					9.18_236.2007m/z	0.79847	-0.0623324
					9.91_187.1480m/z	0.300018	0.27646
					9.95_492.2949m/z	0.963394	-0.0327
					9.98_997.4642m/z	0.276007	0.342103
					9.99_1031.5399m/z	0.394562	0.373226
					0.79_525.0870m/z	0.190095	-6.50503
					1.07_539.1394m/z	0.231093	0.663289
					1.09_273.0749m/z	0.474097	-0.338454
					1.10_346.0909m/z	0.206518	0.726172
					1.30_235.0762m/z	0.0699222	0.356314
					1.41_207.0798m/z	0.178178	0.371866
					1.47_249.0917m/z	0.849399	0.0284066
					1.55_289.0878m/z	0.543229	-0.489946
					1.70_304.1397m/z	0.274635	-0.420052
					1.76_310.1400m/z	0.231688	-0.21706
					1.92_389.0636m/z	0.0180565	0.938967
					10.08_435.2889m/z	0.0892615	-0.711528
					10.11_493.2808m/z	0.884886	-0.103201
					10.70_324.1453m/z	0.72583	0.0439947
					11.37_233.1163m/z	0.172687	0.808061
					11.64_395.1539m/z	0.104342	1.19459
					15.35_186.1276m/z	0.233881	-0.301388
					3.98_553.1342m/z	0.155244	1.03256
					4.08_335.1239m/z	0.328134	0.434401
					4.12_320.1243m/z	0.063192	-0.840238
					4.23_393.1330m/z	0.81204	0.0774163
					4.38_423.1796m/z	0.156146	0.543699
					4.47_919.4565m/z	0.0524548	-0.925359
					4.84_491.1199m/z	0.500022	0.133021
					4.86_839.3098m/z	0.939643	0.0508639
					5.24_615.1403m/z	0.0838131	-0.507742
					5.34_777.4242m/z	0.159256	-0.510452
					5.63_320.1621n	0.117618	1.16195
					6.18_464.2276m/z	0.220548	-0.690795
					6.30_1101.4999m/z	0.317515	0.351368
					6.34_383.1508m/z	0.171187	1.15551
					6.98_323.1638m/z	0.0343401	-0.811096
					7.05_461.2890m/z	0.139067	0.646805
					8.83_825.4252m/z	0.166789	0.909927
					9.73_187.1479m/z	0.948993	-0.00875362
					0.78_499.1141m/z	0.293506	0.4535
					1.32_353.0343m/z	0.0902061	-3.19373
					1.45_219.0808m/z	0.476669	0.112847
					10.23_561.0177m/z	0.0162449	-0.222866
					10.53_607.2172m/z	0.6397	0.095189
					11.01_497.3589m/z	0.555005	0.266721
					11.44_557.3589m/z	0.542438	-0.285423
					11.79_437.2304m/z	0.097154	1.04767
					12.29_785.4708m/z	0.363522	-0.472739
					12.46_541.3885m/z	0.830117	0.11626
					13.54_708.4346m/z	0.730082	-0.105801
					15.16_547.0210m/z	0.952415	0.0113166
					2.29_211.0600m/z	0.11537	-0.849145
					2.56_247.1122m/z	0.360705	0.215512
					3.90_330.0972m/z	0.0367526	1.19213
					3.99_595.1664m/z	0.301677	0.270166
					4.00_277.1231m/z	0.315106	-0.610518
					4.29_800.2019m/z	0.912735	0.0146492
					4.45_525.3051m/z	0.0289524	-1.94995
					4.53_439.0865m/z	0.00229143	0.349378
					4.57_362.2076m/z	0.529775	-0.103258
					4.73_359.1483m/z	0.623603	0.228794
					4.75_649.2525m/z	0.143527	-1.62034
					4.83_405.1070m/z	0.429055	0.248304
					4.86_615.0666m/z	0.0394277	1.29187
					4.99_720.2484m/z	0.658648	0.122336
					5.06_324.0985n	0.898198	-0.0126552
					5.12_563.1754m/z	0.27722	0.111395
					5.36_369.1690m/z	0.243615	1.14252
					5.72_232.0958m/z	0.493338	0.268757
					5.72_520.1581m/z	0.100089	0.657569
					5.79_406.1860m/z	0.133239	0.838363
					6.41_151.0393m/z	0.938379	0.00849467
					6.59_609.3626m/z	0.0732608	-1.27251
					6.92_697.2115m/z	0.716741	-0.0657349
					7.24_365.2105m/z	0.0951391	-0.702128
					0.71_289.0698m/z	0.999292	0.000349145
					0.77_402.0892m/z	0.214332	0.541335
					1.43_334.0704m/z	0.0744368	-0.187337
					1.61_306.1131m/z	0.467543	-0.255242
					1.98_280.1179m/z	0.627896	0.225963
					10.22_197.0960m/z	0.0236131	-0.298858
					10.92_457.2540m/z	0.693254	0.441198
					3.44_311.1630m/z	0.101833	-0.376914
					3.70_424.1046m/z	0.0465884	0.888524
					3.70_607.2018m/z	0.159738	0.682607
					3.90_481.9872m/z	0.168533	-0.98569
					3.94_635.2221m/z	0.184529	0.526803
					3.97_204.0650m/z	0.149657	0.387341
					4.03_393.0968m/z	0.296003	-0.219992
					4.03_455.0981m/z	0.319869	0.171731
					4.05_423.1797m/z	0.0477018	0.90181
					4.23_651.2991m/z	0.237871	-0.204361
					4.37_133.0497m/z	0.0714902	0.659705
					4.52_247.0599m/z	0.629932	0.121656
					4.53_615.0667m/z	0.841984	-0.103609
					4.59_287.1055m/z	0.0497911	0.867922
					4.66_265.0345m/z	0.690973	0.170758
					5.21_409.1647m/z	0.331498	0.320247
					6.29_1085.5119m/z	0.814844	0.0277565
					7.66_361.1793m/z	0.295559	-0.215851
					7.96_169.1009m/z	0.317778	0.370029
					8.05_180.0805m/z	0.64876	-0.0934395
					9.97_201.1636m/z	0.0875862	0.291061
					0.69_277.0513m/z	0.129793	0.589204
					0.78_455.1883m/z	0.0553686	1.15866
					1.22_286.0717m/z	0.145528	0.59391
					10.24_557.2744m/z	0.161827	2.60619
					11.79_435.1463m/z	0.0239589	1.929
					13.94_427.3571m/z	0.0702622	0.910177
					2.33_419.1445m/z	0.494451	0.378614
					3.26_314.0869m/z	0.812529	0.119161
					3.56_315.1222m/z	0.0719492	0.738656
					3.56_363.1187m/z	0.00656834	0.324541
					3.67_392.1483m/z	0.154335	-1.88081
					3.83_348.0704m/z	0.321725	-0.0982758
					3.88_458.1443m/z	0.0758004	0.705783
					3.89_292.1108n	0.152684	0.371135
					3.91_335.0545m/z	0.796929	0.0875529
					4.05_329.1015m/z	0.245599	0.367329
					4.38_357.1327m/z	0.473205	0.267233
					4.66_341.1382m/z	0.29317	-0.565839
					4.73_575.1990m/z	0.0695378	1.08285
					4.82_465.1545m/z	0.223382	0.452997
					4.84_575.2669m/z	0.2524	-0.510705
					4.85_1083.5560m/z	0.168555	0.469069
					5.26_821.3273m/z	0.313164	-1.32587
					5.32_740.3471m/z	0.115635	0.929711
					5.83_725.3027m/z	0.200714	0.480341
					6.10_489.2117m/z	0.9798	-0.00935544
					6.28_437.2318m/z	0.258828	-1.06635
					6.34_1098.5666m/z	0.499604	-0.211457
					6.70_679.3675m/z	0.347147	0.443401
					7.59_403.1745m/z	0.17457	1.88074
					8.95_741.2713m/z	0.281248	0.934528
					1.34_372.9977m/z	0.102992	-3.98729
					1.43_449.1438m/z	0.578773	-0.524612
					1.56_277.0861m/z	0.55007	-0.440267
					1.99_335.0546m/z	0.0275676	-0.281966
					10.70_218.1669n	0.437932	0.237541
					10.95_449.3061m/z	0.000391226	-0.749022
					12.26_223.2055m/z	0.0157326	-0.594437
					13.03_903.6540m/z	0.537759	-0.427572
					13.18_1069.5059m/z	0.438614	-0.20977
					14.27_233.1548m/z	0.0503046	-0.233758
					14.67_233.1548m/z	0.0169678	-0.551156
					2.82_159.0842m/z	0.0384426	1.05448
					3.63_352.1504m/z	0.586207	0.17366
					3.70_368.0470m/z	0.55851	0.284844
					3.72_449.1613m/z	0.255681	0.407794
					3.80_509.0979m/z	0.841233	-0.0412692
					3.93_561.3052m/z	0.209035	-0.581093
					4.07_461.1806m/z	0.0478082	0.678409
					4.15_317.1859m/z	0.15782	-0.797928
					4.35_725.2279m/z	0.173265	0.360235
					4.70_277.1553m/z	0.165563	0.941496
					4.79_421.1604m/z	0.0641563	0.803127
					5.70_719.3986m/z	0.589754	0.207623
					5.84_753.2037m/z	0.253137	0.913604
					5.90_246.1618n	0.130052	-0.594877
					5.95_637.1579m/z	0.434159	0.293203
					5.97_321.0598m/z	0.0102382	-0.452932
					6.07_419.0967m/z	0.116315	-0.588233
					6.16_721.4142m/z	0.214604	0.258835
					6.34_1045.5189m/z	0.429735	-0.155668
					6.59_321.1480m/z	0.233715	-0.84498
					7.25_423.1406m/z	0.22357	-0.809098
					8.98_420.2277m/z	0.029861	0.536226
					9.03_377.1952m/z	0.740062	0.442444
					9.91_1025.5334m/z	0.603655	0.237301
					0.70_556.0673m/z	0.164582	-3.40617
					1.08_172.0603m/z	0.941039	-0.0151525
					1.56_279.1008m/z	0.308783	-0.380198
					1.92_343.0353m/z	0.0506813	0.77496
					11.32_769.4395m/z	0.523165	-0.39769
					11.79_653.4274m/z	0.136022	1.37223
					3.36_195.0808m/z	0.139964	-0.381049
					3.70_433.1487m/z	0.337493	0.385082
					3.78_387.0855m/z	0.447972	0.714645
					4.39_371.2063m/z	0.120192	0.496722
					4.42_477.1080m/z	0.593176	-0.280931
					4.46_741.2228m/z	0.145137	0.492315
					5.34_741.3587m/z	0.200198	-0.465857
					5.57_317.1495m/z	0.100005	0.696699
					5.93_719.1663m/z	0.811943	0.0887736
					6.13_833.2072m/z	0.241514	0.522547
					6.39_327.1585m/z	0.265711	0.39088
					8.20_361.1795m/z	0.392668	-0.148976
					0.54_235.1689m/z	0.319893	0.200682
					0.69_174.0249m/z	0.87385	-0.0482372
					0.72_362.0968m/z	0.409868	0.374436
					0.73_615.1549m/z	0.148614	0.766685
					0.98_365.0537m/z	0.0871503	0.821676
					1.30_505.0958m/z	0.29019	0.545257
					10.22_225.2211m/z	0.449718	-0.0937306
					11.39_225.2210m/z	0.0104152	-0.360232
					13.27_615.4403m/z	0.35226	-0.532303
					4.12_713.2062m/z	0.228957	0.272406
					4.17_267.1601m/z	0.81086	-0.0586032
					4.57_350.0887m/z	0.959168	0.00555341
					4.77_625.1735m/z	0.0810433	1.24218
					4.99_633.3812m/z	0.0134537	-2.09684
					5.04_367.1072m/z	0.18818	-2.60899
					5.41_699.2454m/z	0.574844	-0.428656
					5.88_311.2324m/z	0.826367	0.0859009
					7.56_252.1955m/z	0.709805	0.142783
					0.64_298.0969m/z	0.60013	-0.0913962
					1.41_257.0805m/z	0.546603	0.0982003
					1.41_285.0750m/z	0.87699	-0.160891
					10.77_597.3933m/z	0.152706	-0.337526
					11.77_489.3571m/z	0.716334	0.207993
					13.18_272.2217m/z	0.217465	0.310081
					13.55_653.4591m/z	0.0270555	-0.56551
					2.75_296.1497m/z	0.14545	-0.452019
					3.54_267.1581m/z	0.782472	0.0512068
					3.94_275.1608m/z	0.503773	-0.194994
					3.96_467.0516m/z	0.0327535	0.788141
					4.01_474.1178m/z	0.744913	0.272077
					4.25_332.1640m/z	0.0584458	-0.424089
					4.34_723.2156m/z	0.126769	0.424812
					4.42_427.1171m/z	0.182023	-1.88398
					4.51_957.2279m/z	0.700651	-0.10531
					4.52_959.2401m/z	0.89045	0.0466006
					4.64_367.1535m/z	0.220237	0.424378
					4.64_417.1353m/z	0.588443	0.25185
					4.88_263.0962m/z	0.102426	0.559176
					4.90_429.2266m/z	0.0937577	-0.453172
					5.50_577.1910m/z	0.220447	0.283563
					6.08_929.3472m/z	0.572924	0.30639
					7.66_439.1957m/z	0.368304	-0.259427
					8.67_272.0914m/z	0.30719	0.649324
					8.98_943.4874m/z	0.344276	0.314135
					9.57_377.1953m/z	0.108384	0.417027
					0.79_513.0870m/z	0.749031	0.140345
					1.03_315.0534m/z	0.167675	0.925156
					14.12_325.1046m/z	0.955833	-0.0200934
					14.69_668.5089m/z	0.151339	-1.3019
					3.70_379.0430m/z	0.280379	0.511827
					3.70_393.0507m/z	0.222794	0.609682
					3.97_313.0707m/z	0.384926	0.297504
					3.99_1013.4714m/z	0.735078	-0.200537
					4.50_343.0808m/z	0.0956532	-0.372368
					4.75_499.1962m/z	0.272561	-0.969336
					4.83_355.1726m/z	0.0127384	0.626921
					4.88_603.3532m/z	0.133352	-0.634064
					5.43_434.1217m/z	0.585877	0.282379
					5.75_272.0913m/z	0.224607	0.711696
					6.83_543.2720m/z	0.92726	-0.0444225
					7.36_925.2390m/z	0.479423	0.41343
					7.81_679.2883m/z	0.616069	0.3786
					7.93_363.1951m/z	0.146461	-0.477026
					7.94_493.2185m/z	0.736476	0.0567291
					9.73_358.1635m/z	0.36503	-0.0599698
					9.82_225.1005m/z	0.599731	0.0998727
					0.70_323.0738m/z	0.215655	0.259146
					1.92_285.0169m/z	0.103675	0.667766
					10.37_273.1126m/z	0.0334017	-0.792892
					10.39_899.4977m/z	0.557847	-0.0867705
					14.92_1083.5210m/z	0.687654	0.100296
					3.56_273.1487m/z	0.0717807	-1.20438
					3.94_303.0982m/z	0.503221	0.287585
					4.09_273.0079m/z	0.157376	-1.587
					4.31_579.2076m/z	0.120378	0.526668
					4.46_191.0849m/z	0.819536	0.0523616
					4.64_435.1074m/z	0.442819	0.230086
					4.90_286.1436m/z	0.352551	0.951061
					4.97_359.1484m/z	0.0802117	0.404264
					5.01_501.1756m/z	0.614481	0.191232
					5.06_419.1117m/z	0.629071	-0.0866593
					5.41_489.2118m/z	0.555895	0.202123
					5.61_525.2483m/z	0.0829764	0.661777
					5.73_937.4577m/z	0.0257613	1.07332
					9.44_472.3069m/z	0.751027	0.0669999
					9.67_705.4195m/z	0.356954	0.239903
					9.86_443.2082m/z	0.794597	0.139789
					9.91_358.1637m/z	0.166863	0.462463
					1.08_275.9928m/z	0.0710089	0.587727
					1.55_411.1069m/z	0.447629	0.114435
					11.42_623.1923m/z	0.914178	-0.0558586
					11.42_638.1659m/z	0.599037	-0.326141
					11.44_451.1801m/z	0.358909	0.33343
					13.42_202.1589m/z	0.00111216	-0.65839
					13.79_569.3812m/z	0.238668	-1.58295
					14.14_607.3907m/z	0.526573	-0.251805
					3.49_458.1443m/z	0.137851	0.602752
					3.74_353.1345m/z	0.967777	0.0161124
					4.10_453.1369m/z	0.00291732	0.897621
					4.23_463.0925m/z	0.709676	0.123628
					4.29_411.1085m/z	0.701409	0.0434531
					4.37_495.1512m/z	0.00787337	1.13483
					4.46_325.0460m/z	0.0682584	-0.429948
					4.49_599.1182m/z	0.558849	-0.06938
					4.52_649.2667m/z	0.174974	-2.35553
					4.62_429.1541m/z	0.0717016	-0.964887
					5.23_1064.5363n	0.716482	-0.0585082
					5.66_483.1336m/z	0.341958	0.415914
					5.89_721.1555m/z	0.394286	-0.197331
					7.65_885.4806m/z	0.159057	0.17924
					8.56_361.1795m/z	0.679617	-0.0817696
					9.84_408.1675m/z	0.416792	-0.188805
					0.70_318.0888m/z	0.970498	-0.0227756
					0.92_443.0628m/z	0.627468	0.251477
					1.08_664.1161m/z	0.0365382	-1.42914
					1.96_376.0988m/z	0.0921765	2.8633
					11.39_543.2016m/z	0.972219	-0.0240247
					11.44_196.1112m/z	0.0774108	-0.409887
[truncated: 19,484 more rows]

## Sheet: Table S3
Table S3 All DAMs (P≤0.05) with the variable significance in the projection (VIP≥1.0)
ID+F4A6A4:G4A4A4:I4	Metabolites	Super Class	Class	Sub Class	kegg	VIP	P-value	log2(FC)
9.78_460.2687m/z	Pectachol	Phenylpropanoids and polyketides	Coumarins and derivatives	Unclassified		16.2655	7.83437e-06	-0.779048
4.69_592.1799n	Margaritene	Phenylpropanoids and polyketides	Flavonoids	Flavonoid glycosides		13.9091	0.0493539	-0.119981
8.98_432.2375m/z	Clausarinol	Phenylpropanoids and polyketides	Coumarins and derivatives	Pyranocoumarins		13.0813	0.000169438	-0.638382
3.67_187.0633n	Indoleacrylic acid	Organoheterocyclic compounds	Indoles and derivatives	Indoles		12.5895	0.013002	1.15222
1.94_247.1055n	Linamarin	Organic oxygen compounds	Organooxygen compounds	Carbohydrates and carbohydrate conjugates	C01594	11.1394	0.0243001	0.852456
1.23_251.1017n	5'-Deoxyadenosine	Nucleosides, nucleotides, and analogues	5'-deoxyribonucleosides	Unclassified	C05198	6.64798	0.0494022	0.59575
11.96_307.2260m/z	[8]-Paradol	Benzenoids	Phenols	Methoxyphenols		6.03717	0.00562563	1.41678
3.70_261.1218n	Epidermin	Organic oxygen compounds	Organooxygen compounds	Carbohydrates and carbohydrate conjugates		4.70312	0.0366543	0.680454
5.45_1064.5387n	Balanitoside	Lipids and lipid-like molecules	Steroids and steroid derivatives	Steroidal glycosides		4.11357	0.0235249	0.941386
0.73_439.0865m/z	9-Hydroxy-4-methoxypsoralen 9-glucoside	Phenylpropanoids and polyketides	Coumarins and derivatives	Coumarin glycosides		3.72797	0.0155279	-0.914448
0.70_147.0764m/z	L-Glutamine	Organic acids and derivatives	Carboxylic acids and derivatives	Amino acids, peptides, and analogues	C00064	3.60032	0.0331426	0.916049
8.96_418.2218m/z	Armillaritin	Lipids and lipid-like molecules	Prenol lipids	Sesquiterpenoids		2.93718	0.0290844	0.468807
12.92_181.1221m/z	Dihydroactinidiolide	Organoheterocyclic compounds	Benzofurans	Unclassified		2.86834	8.34682e-05	-0.905082
4.23_355.1042m/z	(E)-2-O-Cinnamoyl-beta-D-glucopyranose	Organic oxygen compounds	Organooxygen compounds	Carbohydrates and carbohydrate conjugates		2.71554	0.0396259	1.27152
10.88_572.2957n	Ganoderic acid H	Lipids and lipid-like molecules	Prenol lipids	Triterpenoids		2.34793	0.0256447	0.957798
7.65_551.2424m/z	Ganosporelactone A	Lipids and lipid-like molecules	Steroids and steroid derivatives	Steroid lactones		2.31884	0.0410574	-0.174651
4.66_384.1631n	2,3-Butanediol apiosylglucoside	Organic oxygen compounds	Organooxygen compounds	Carbohydrates and carbohydrate conjugates		2.31763	0.0111334	0.572969
4.26_388.1732n	7-Epi-12-hydroxyjasmonic acid glucoside	Lipids and lipid-like molecules	Fatty Acyls	Fatty acyl glycosides		2.23829	0.0307564	0.695853
14.21_435.2888m/z	Unknown 370	Lipids and lipid-like molecules	Prenol lipids	Sesterterpenoids		2.22061	0.000181067	-0.705509
7.63_631.2749m/z	Oxyacanthine	Lignans, neolignans and related compounds	Unclassified	Unclassified	C09598	2.1578	0.0249586	1.21118
0.78_162.0760m/z	Acetylhomoserine	Organic acids and derivatives	Carboxylic acids and derivatives	Amino acids, peptides, and analogues		2.13046	0.0120341	0.79005
4.74_356.1106n	1-O-2'-Hydroxy-4'-methoxycinnamoyl-b-D-glucose	Phenylpropanoids and polyketides	Cinnamic acids and derivatives	Hydroxycinnamic acids and derivatives		2.10311	0.0109935	0.688438
4.50_342.0946n	Glucocaffeic acid	Organic oxygen compounds	Organooxygen compounds	Carbohydrates and carbohydrate conjugates		2.03505	0.00622869	0.76863
4.32_388.2094n	Icariside B8	Lipids and lipid-like molecules	Prenol lipids	Terpene glycosides		1.94148	0.0309217	0.772571
12.86_604.4330n	Hebevinoside IV	Lipids and lipid-like molecules	Steroids and steroid derivatives	Steroidal glycosides		1.90944	0.0116091	1.76019
4.94_699.2823m/z	Coproporphyrinogen I	Organoheterocyclic compounds	Tetrapyrroles and derivatives	Porphyrins	C05768	1.87929	0.0266976	0.708819
8.41_234.1617n	Dehydrocurdione	Lipids and lipid-like molecules	Prenol lipids	Sesquiterpenoids	C16949	1.81596	0.0225014	1.04391
0.76_175.1077m/z	N-Acetylornithine	Organic acids and derivatives	Carboxylic acids and derivatives	Amino acids, peptides, and analogues	C00437	1.79418	0.0280282	1.2057
11.04_356.2348n	1-Formylneogrifolin	Lipids and lipid-like molecules	Prenol lipids	Sesquiterpenoids		1.78269	0.0494047	-2.04662
5.43_1007.3557m/z	(S)-Multifidol 2-[apiosyl-(1->6)-glucoside]	Organic oxygen compounds	Organooxygen compounds	Carbohydrates and carbohydrate conjugates		1.76499	0.0461419	0.98933
3.67_146.0600m/z	1H-Indole-3-carboxaldehyde	Organoheterocyclic compounds	Indoles and derivatives	Indoles	C08493	1.75512	0.0123464	1.14322
4.47_461.1672m/z	Verbasoside	Organic oxygen compounds	Organooxygen compounds	Carbohydrates and carbohydrate conjugates		1.75124	0.0443196	0.512697
13.05_604.4330n	Ginsenoside Rh3	Lipids and lipid-like molecules	Prenol lipids	Triterpenoids		1.71285	0.00461053	1.75012
0.69_132.0535n	L-Asparagine	Organic acids and derivatives	Carboxylic acids and derivatives	Amino acids, peptides, and analogues	C00152	1.66813	0.00960459	1.36078
11.04_322.2737m/z	Oryzalexin E	Benzenoids	Phenanthrenes and derivatives	Hydrophenanthrenes		1.65989	0.00232279	1.01881
5.72_885.4821m/z	Graecunin G	Lipids and lipid-like molecules	Steroids and steroid derivatives	Steroidal glycosides		1.63161	0.0114894	1.0071
12.48_435.2890m/z	Valenciachrome	Lipids and lipid-like molecules	Prenol lipids	Sesterterpenoids		1.60525	0.011604	-0.32531
1.12_118.0420n	Benzofuran	Organoheterocyclic compounds	Benzofurans	Unclassified	C14512	1.53511	0.0434559	0.462597
3.67_159.0916m/z	Serotonin	Organoheterocyclic compounds	Indoles and derivatives	Tryptamines and derivatives	C00780	1.48475	0.0118566	1.15316
3.67_426.1900n	11,13-Dihydrotaraxinic acid glucosyl ester	Lipids and lipid-like molecules	Saccharolipids	Unclassified		1.47789	0.0240176	1.33777
3.83_261.1444m/z	gamma-Glutamylleucine	Organic acids and derivatives	Carboxylic acids and derivatives	Amino acids, peptides, and analogues		1.4658	0.0230035	0.809528
12.94_636.4460m/z	19-Methoxypomolic acid 3-arabinoside	Lipids and lipid-like molecules	Prenol lipids	Triterpenoids		1.43004	0.0382147	1.57998
0.52_108.0810m/z	2,6-Dimethylpyridine	Organoheterocyclic compounds	Pyridines and derivatives	Methylpyridines		1.42018	0.00233605	-2.87018
6.61_623.2653m/z	Honyudisin	Phenylpropanoids and polyketides	Coumarins and derivatives	Pyranocoumarins		1.39081	0.0429263	0.9731
11.28_309.2057m/z	Dihydrocapsiate	Benzenoids	Phenols	Methoxyphenols		1.3744	0.010497	0.88414
4.99_633.3812m/z	3-trans-Caffeoyltormentic acid	Lipids and lipid-like molecules	Prenol lipids	Triterpenoids		1.34754	0.0134537	-2.09684
4.45_385.1151m/z	Oleoside 11-methyl ester	Lipids and lipid-like molecules	Prenol lipids	Terpene glycosides		1.3283	0.0206076	0.923274
2.23_418.2068m/z	Corchoionoside B	Lipids and lipid-like molecules	Fatty Acyls	Fatty acyl glycosides		1.3139	0.0319426	1.04514
1.93_380.9923m/z	8-Hydroxyluteolin 8-sulfate	Phenylpropanoids and polyketides	Flavonoids	Flavones		1.30204	0.002352	1.19605
4.37_309.1905m/z	(R)-1-O-b-D-glucopyranosyl-1,3-octanediol	Lipids and lipid-like molecules	Fatty Acyls	Fatty acyl glycosides		1.29905	0.046599	0.862261
4.07_325.0936m/z	trans-p-Coumaric acid 4-glucoside	Organic oxygen compounds	Organooxygen compounds	Carbohydrates and carbohydrate conjugates		1.29058	0.0381701	1.41232
4.25_447.1517m/z	Benzyl O-[arabinofuranosyl-(1->6)-glucoside]	Organic oxygen compounds	Organooxygen compounds	Carbohydrates and carbohydrate conjugates		1.28936	0.0388666	0.320932
10.73_480.3081m/z	Cyanidin 3-gentiobioside	Phenylpropanoids and polyketides	Flavonoids	Flavonoid glycosides		1.26412	0.022565	0.717565
0.73_267.0723m/z	Inosine	Nucleosides, nucleotides, and analogues	Purine nucleosides	Unclassified	C00294	1.22507	0.0307174	0.549878
6.47_623.2654m/z	2',3,4',5-Tetrahydroxy-4-prenylstilbene	Phenylpropanoids and polyketides	Stilbenes	Unclassified	C10283	1.20566	0.0362482	0.988817
11.44_429.2998m/z	Neoporrigenin B	Lipids and lipid-like molecules	Prenol lipids	Triterpenoids		1.20106	0.0182044	2.57034
4.26_207.0651m/z	Vinyl caffeate	Phenylpropanoids and polyketides	Cinnamic acids and derivatives	Hydroxycinnamic acids and derivatives		1.1986	0.0112529	1.11911
11.55_324.2894m/z	Sagittariol	Lipids and lipid-like molecules	Prenol lipids	Diterpenoids		1.16586	0.0157757	0.402663
4.21_434.2384m/z	Ethyl 7-epi-12-hydroxyjasmonate glucoside	Lipids and lipid-like molecules	Fatty Acyls	Fatty acyl glycosides		1.12675	0.0310711	-0.481582
5.97_1093.5075m/z	Agavasaponin C'	Lipids and lipid-like molecules	Steroids and steroid derivatives	Steroidal glycosides		1.12029	0.0484189	-0.463285
13.55_611.4297m/z	Armillatin	Lipids and lipid-like molecules	Prenol lipids	Sesquiterpenoids		1.11166	0.0481192	0.627852
0.78_227.0904n	Deoxycytidine	Nucleosides, nucleotides, and analogues	Pyrimidine nucleosides	Pyrimidine 2'-deoxyribonucleosides	C00881	1.10126	0.0164153	0.644548
1.41_161.0448m/z	3-Hydroxymethylglutaric acid	Lipids and lipid-like molecules	Fatty Acyls	Fatty acids and conjugates	C03761	1.08773	0.0199982	0.740102
5.17_314.0677m/z	Avenanthramide C	Phenylpropanoids and polyketides	Cinnamic acids and derivatives	Hydroxycinnamic acids and derivatives		1.08749	0.0410274	2.68031
13.16_385.1780m/z	Pinusolide	Lipids and lipid-like molecules	Prenol lipids	Terpene lactones		1.08279	1.17477e-05	-3.45494
3.61_353.0885m/z	Cryptochlorogenic acid	Organic oxygen compounds	Organooxygen compounds	Alcohols and polyols		1.07068	0.0470755	1.97329
4.66_439.0999m/z	(Z)-4',6-Dihydroxyaurone 6-glucoside	Phenylpropanoids and polyketides	Flavonoids	Flavonoid glycosides		1.06583	0.0322732	0.486561
3.98_419.1203m/z	Geniposidic acid	Lipids and lipid-like molecules	Prenol lipids	Terpene glycosides	C11673	1.04118	0.0386034	0.519659
5.73_947.4867m/z	Asparagoside D	Lipids and lipid-like molecules	Steroids and steroid derivatives	Steroidal glycosides		1.02933	0.0276849	0.994381

## Sheet: Table S4
Table S4 The KEGG database was used to functionally annotate DAMs
ID Annotation	Annotation	in set	set	in background	background	RichFactor	p-value	-lg(p-value)	FDR correction	Matching IDs	URL
osa00220	Arginine biosynthesis	2	9	23	3645	0.0869565	0.001335	2.87452	0.0128819	C00064 C00437	https://www.genome.jp/kegg-bin/show_pathway?osa00220/osa:C00064%09red/osa:C00437%09red
osa00250	Alanine, aspartate and glutamate metabolism	2	9	28	3645	0.0714286	0.00198183	2.70293	0.0128819	C00064 C00152	https://www.genome.jp/kegg-bin/show_pathway?osa00250/osa:C00064%09red/osa:C00152%09red
osa00460	Cyanoamino acid metabolism	2	9	45	3645	0.0444444	0.00507846	2.29427	0.0219088	C00152 C01594	https://www.genome.jp/kegg-bin/show_pathway?osa00460/osa:C00152%09red/osa:C01594%09red
osa00970	Aminoacyl-tRNA biosynthesis	2	9	52	3645	0.0384615	0.00674118	2.17126	0.0219088	C00064 C00152	https://www.genome.jp/kegg-bin/show_pathway?osa00970/osa:C00064%09red/osa:C00152%09red
osa00240	Pyrimidine metabolism	2	9	65	3645	0.0307692	0.0103992	1.983	0.027038	C00064 C00881	https://www.genome.jp/kegg-bin/show_pathway?osa00240/osa:C00064%09red/osa:C00881%09red
osa00230	Purine metabolism	2	9	95	3645	0.0210526	0.0214786	1.66799	0.046537	C00064 C00294	https://www.genome.jp/kegg-bin/show_pathway?osa00230/osa:C00064%09red/osa:C00294%09red
osa00910	Nitrogen metabolism	1	9	19	3645	0.0526316	0.0459967	1.33727	0.0854224	C00064	https://www.genome.jp/kegg-bin/show_pathway?osa00910/osa:C00064%09red
osa00750	Vitamin B6 metabolism	1	9	29	3645	0.0344828	0.0694418	1.15838	0.112843	C00064	https://www.genome.jp/kegg-bin/show_pathway?osa00750/osa:C00064%09red
osa00902	Monoterpenoid biosynthesis	1	9	59	3645	0.0169492	0.136735	0.86412	0.186186	C11673	https://www.genome.jp/kegg-bin/show_pathway?osa00902/osa:C11673%09red
osa00630	Glyoxylate and dicarboxylate metabolism	1	9	62	3645	0.016129	0.14322	0.843995	0.186186	C00064	https://www.genome.jp/kegg-bin/show_pathway?osa00630/osa:C00064%09red
osa00380	Tryptophan metabolism	1	9	83	3645	0.0120482	0.187418	0.727189	0.221494	C00780	https://www.genome.jp/kegg-bin/show_pathway?osa00380/osa:C00780%09red
osa02010	ABC transporters	1	9	93	3645	0.0107527	0.207743	0.682475	0.225054	C00064	https://www.genome.jp/kegg-bin/show_pathway?osa02010/osa:C00064%09red
osa00860	Porphyrin and chlorophyll metabolism	1	9	138	3645	0.00724638	0.293723	0.532062	0.293723	C05768	https://www.genome.jp/kegg-bin/show_pathway?osa00860/osa:C05768%09red

## Sheet: Table S5
Table S5 All significantly DEGs (P≤0.05 and Fold Change≥2) between Si-P and SiP treatment
gene_id	FoldChange	log2FoldChange	p-value	Regulation
Pepsico1_Contig10672.path1	0.46971	-1.09016	0.00227463	Down
Pepsico1_Contig1114.path1	0.467529	-1.09687	0.013267	Down
Pepsico1_Contig1256.path1	16.1497	4.01344	0.0235319	Up
Pepsico1_Contig1317.path2	0.470126	-1.08888	0.00768965	Down
Pepsico1_Contig1632.path1	0.181519	-2.46181	0.0026562	Down
Pepsico1_Contig1751.path1	0.465102	-1.10438	0.000106148	Down
Pepsico1_Contig1764.path1	2.05832	1.04147	0.017389	Up
Pepsico1_Contig1857.path2	0.358062	-1.48172	8.27e-07	Down
Pepsico1_Contig1857.path3	0.278977	-1.84178	1.03e-06	Down
Pepsico1_Contig1887.path1	0.249187	-2.0047	0.045809	Down
Pepsico1_Contig2049.path2	2.37195	1.24607	3.51e-09	Up
Pepsico1_Contig2094.path1	0.472391	-1.08195	0.0228422	Down
Pepsico1_Contig22202.path2	0.265036	-1.91574	0.00416322	Down
Pepsico1_Contig2271.path1	2.16556	1.11474	0.0078856	Up
Pepsico1_Contig2398.path2	0.463583	-1.1091	0.000710825	Down
Pepsico1_Contig2612.path1	0.490605	-1.02737	0.00028054	Down
Pepsico1_Contig27030.path2	0.158523	-2.65723	0.0226701	Down
Pepsico1_Contig27688.path2	2.16171	1.11217	0.0340918	Up
Pepsico1_Contig27791.path1	2.05395	1.0384	0.0481549	Up
Pepsico1_Contig30022.path1	2.4692	1.30404	0.000424076	Up
Pepsico1_Contig32191.path1	0.11867	-3.07497	0.0120317	Down
Pepsico1_Contig3224.path1	2.00838	1.00603	1.02e-05	Up
Pepsico1_Contig32682.path2	0.467706	-1.09632	0.0454795	Down
Pepsico1_Contig33290.path2	0.0857992	-3.54289	0.0359928	Down
Pepsico1_Contig33627.path2	0.238353	-2.06883	0.0063228	Down
Pepsico1_Contig3405.path2	0.110701	-3.17526	0.0150944	Down
Pepsico1_Contig34192.path1	0.215938	-2.21131	0.00972743	Down
Pepsico1_Contig34603.path1	19.4421	4.28111	0.0114492	Up
Pepsico1_Contig34829.path1	0.411468	-1.28115	0.0274486	Down
Pepsico1_Contig3500.path1	0.351998	-1.50636	0.00312548	Down
Pepsico1_Contig36105.path1	4.34555	2.11954	0.00183172	Up
Pepsico1_Contig36243.path1	0.0379729	-4.71889	0.00266521	Down
Pepsico1_Contig36531.path2	9.73976	3.28389	0.041367	Up
Pepsico1_Contig36795.path1	8.92437	3.15775	0.018271	Up
Pepsico1_Contig3716.path1	2.6562	1.40936	0.0126746	Up
Pepsico1_Contig37312.path1	0.204534	-2.28958	0.0097765	Down
Pepsico1_Contig3796.path1	3.161	1.66038	0.0385485	Up
Pepsico1_Contig3801.path1	0.412429	-1.27778	0.00480937	Down
Pepsico1_Contig3842.path2	2.85874	1.51538	0.00183902	Up
Pepsico1_Contig38880.path1	0.171994	-2.53957	0.0403087	Down
Pepsico1_Contig421.path1	0.374645	-1.4164	0.00213875	Down
Pepsico1_Contig4341.path2	4.53288	2.18043	0.017566	Up
Pepsico1_Contig4503.path1	3.22426	1.68897	0.0462773	Up
Pepsico1_Contig4532.path1	0.479198	-1.0613	0.0009076	Down
Pepsico1_Contig4727.path2	2.27365	1.18501	0.0414669	Up
Pepsico1_Contig4742.path1	0.465158	-1.10421	2.1e-06	Down
Pepsico1_Contig4744.path1	3.30923	1.7265	0.000252078	Up
Pepsico1_Contig4778.path1	0.347428	-1.52521	0.0476168	Down
Pepsico1_Contig4796.path1	2.46201	1.29984	0.000850516	Up
Pepsico1_Contig4796.path2	0.116763	-3.09834	0.0301664	Down
Pepsico1_Contig4806.path2	0.302215	-1.72635	0.00908768	Down
Pepsico1_Contig4853.path1	2.9319	1.55184	0.00015079	Up
Pepsico1_Contig5077.path1	0.170906	-2.54872	0.00729045	Down
Pepsico1_Contig5356.path1	2.98604	1.57823	0.0236307	Up
Pepsico1_Contig5441.path1	0.283052	-1.82086	0.0389384	Down
Pepsico1_Contig5483.path1	3.83798	1.94035	0.00614682	Up
Pepsico1_Contig5517.path1	0.290829	-1.78176	0.0492012	Down
Pepsico1_Contig5539.path1	0.481436	-1.05458	0.00015018	Down
Pepsico1_Contig5632.path1	0.369267	-1.43727	0.035251	Down
Pepsico1_Contig5972.path1	0.418383	-1.25711	0.0138759	Down
Pepsico1_Contig5972.path2	0.434558	-1.20238	0.0257237	Down
Pepsico1_Contig625.path1	0.421639	-1.24592	0.00526439	Down
Pepsico1_Contig6285.path1	2.18372	1.12679	0.0150984	Up
Pepsico1_Contig66.path1	0.498515	-1.00429	0.000471586	Down
Pepsico1_Contig66.path2	0.474943	-1.07417	0.0102912	Down
Pepsico1_Contig6775.path1	0.446309	-1.16388	0.000668791	Down
Pepsico1_Contig7133.path1	0.46637	-1.10045	0.0396115	Down
Pepsico1_Contig7699.path2	0.265567	-1.91285	0.00185592	Down
Pepsico1_Contig771.path1	0.305608	-1.71025	0.00420502	Down
Pepsico1_Contig7793.path1	0.497429	-1.00744	6.66e-05	Down
Pepsico2_Contig10077.path3	12.4794	3.64147	0.00422811	Up
Pepsico2_Contig10096.path1	0.312872	-1.67636	0.0027518	Down
Pepsico2_Contig10529.path1	0.458269	-1.12573	0.000170408	Down
Pepsico2_Contig10529.path2	0.418816	-1.25561	1.35e-06	Down
Pepsico2_Contig10609.path1	0.420969	-1.24821	0.0493016	Down
Pepsico2_Contig10782.path1	5.64345	2.49658	0.00185468	Up
Pepsico2_Contig1090.path1	0.212712	-2.23303	0.0463992	Down
Pepsico2_Contig11093.path1	3.09119	1.62816	0.0149314	Up
Pepsico2_Contig11225.path1	0.450996	-1.14881	0.00259548	Down
Pepsico2_Contig11795.path1	0.33973	-1.55754	0.0105217	Down
Pepsico2_Contig11895.path1	0.498451	-1.00448	0.000239567	Down
Pepsico2_Contig12296.path2	0.460132	-1.11988	0.0198217	Down
Pepsico2_Contig12398.path1	0.186698	-2.42122	0.0496645	Down
Pepsico2_Contig12568.path1	0.0590746	-4.08132	0.0190665	Down
Pepsico2_Contig12636.path1	0.461108	-1.11682	0.0222562	Down
Pepsico2_Contig12636.path2	2.41242	1.27048	0.0298991	Up
Pepsico2_Contig13058.path1	2.32523	1.21737	0.0256023	Up
Pepsico2_Contig13161.path1	0.176558	-2.50179	0.0269008	Down
Pepsico2_Contig13181.path1	0.193142	-2.37227	0.000510951	Down
Pepsico2_Contig13306.path1	4.58337	2.19641	0.0157654	Up
Pepsico2_Contig13896.path1	10.5461	3.39864	0.0335642	Up
Pepsico2_Contig14275.path2	0.220709	-2.17978	0.0371822	Down
Pepsico2_Contig14292.path1	2.02833	1.02029	0.0266737	Up
Pepsico2_Contig14533.path1	3.33539	1.73786	0.029226	Up
Pepsico2_Contig14931.path1	2.04463	1.03184	0.00127814	Up
Pepsico2_Contig15187.path1	5.74707	2.52283	0.000650531	Up
Pepsico2_Contig15669.path1	0.167711	-2.57595	0.0241351	Down
Pepsico2_Contig15804.path2	0.0743763	-3.74901	0.046314	Down
Pepsico2_Contig16230.path1	4.92204	2.29926	0.0355987	Up
Pepsico2_Contig1628.path2	3.45312	1.7879	0.0227736	Up
Pepsico2_Contig16807.path1	0.412066	-1.27905	0.0303896	Down
Pepsico2_Contig16941.path1	2.33693	1.22461	0.00664598	Up
Pepsico2_Contig17144.path1	0.451129	-1.14839	0.0135791	Down
Pepsico2_Contig17277.path3	3.33476	1.73758	0.027992	Up
Pepsico2_Contig17521.path1	0.348494	-1.5208	0.00103717	Down
Pepsico2_Contig17658.path1	2.34897	1.23203	0.0431504	Up
Pepsico2_Contig17777.path1	0.0658033	-3.9257	0.0282824	Down
Pepsico2_Contig18206.path1	2.20718	1.1422	0.027415	Up
Pepsico2_Contig18993.path1	0.448683	-1.15623	0.00363727	Down
Pepsico2_Contig19203.path1	2.13682	1.09547	0.0392593	Up
Pepsico2_Contig19245.path1	2.53959	1.34459	0.00152568	Up
Pepsico2_Contig20331.path1	0.240849	-2.0538	0.0447117	Down
Pepsico2_Contig20947.path1	0.425878	-1.23149	0.00325249	Down
Pepsico2_Contig21178.path1	2.16837	1.11661	0.0100702	Up
Pepsico2_Contig21207.path2	0.0664898	-3.91072	0.0300089	Down
Pepsico2_Contig21285.path1	2.94087	1.55624	0.0122938	Up
Pepsico2_Contig3559.path2	0.367189	-1.4454	0.0423578	Down
Pepsico2_Contig3564.path1	0.0382527	-4.7083	0.00444696	Down
Pepsico2_Contig3564.path2	0.201231	-2.31307	0.00472408	Down
Pepsico2_Contig3621.path2	0.428512	-1.22259	0.00444135	Down
Pepsico2_Contig3747.path1	0.398183	-1.3285	0.00023888	Down
Pepsico2_Contig3747.path2	0.447326	-1.1606	0.0130386	Down
Pepsico2_Contig4411.path1	2.30455	1.20449	0.00116276	Up
Pepsico2_Contig4417.path1	3.15559	1.65791	0.0105962	Up
Pepsico2_Contig5073.path1	0.313916	-1.67155	0.00877378	Down
Pepsico2_Contig5155.path1	0.065076	-3.94173	0.0382117	Down
Pepsico2_Contig56.path2	2.96849	1.56973	0.0295172	Up
Pepsico2_Contig5632.path1	13.4825	3.75301	0.0158941	Up
Pepsico2_Contig5930.path2	3.46588	1.79322	0.0264589	Up
Pepsico2_Contig6205.path1	0.0779749	-3.68085	0.000248675	Down
Pepsico2_Contig6777.path1	0.430128	-1.21716	0.0233702	Down
Pepsico2_Contig6954.path1	0.0374305	-4.73964	0.00265645	Down
Pepsico2_Contig7827.path1	5.04243	2.33412	0.00721906	Up
Pepsico2_Contig786.path1	2.03616	1.02585	0.0343813	Up
Pepsico2_Contig7972.path1	0.103042	-3.27869	0.0452541	Down
Pepsico2_Contig8066.path1	0.268615	-1.89639	0.0463739	Down
Pepsico2_Contig8317.path1	2.69616	1.43091	0.0172127	Up
Pepsico2_Contig8540.path2	0.179924	-2.47454	0.0200187	Down
Pepsico2_Contig859.path2	0.452005	-1.14559	0.00565957	Down
Pepsico2_Contig871.path1	4.19999	2.07039	0.0197932	Up
Pepsico2_Contig9541.path2	0.02421	-5.36825	0.00687443	Down
Pepsico2_Contig9593.path2	0.319165	-1.64762	0.0370393	Down
Pepsico2_Contig9895.path2	2.85506	1.51352	0.0047192	Up

## Sheet: Table S6
Table S6 GO analysis of differentially expressed genes (DEGs) between Si-P and SiP.
id	Term	Category	ListHits	p-value	Enrichment_score	geneID
GO:0019752	carboxylic acid metabolic process	biological_process	3	7.30944e-06	80.7772	Pepsico1_Contig10672.path1;Pepsico1_Contig4778.path1;Pepsico2_Contig13306.path1
GO:0031640	killing of cells of other organism	biological_process	3	1.84902e-05	59.6213	Pepsico1_Contig421.path1;Pepsico1_Contig66.path1;Pepsico1_Contig66.path2
GO:0006952	defense response	biological_process	9	0.0010484	3.53353	Pepsico1_Contig2094.path1;Pepsico1_Contig2612.path1;Pepsico1_Contig34192.path1;Pepsico1_Contig36243.path1;Pepsico1_Contig3801.path1;Pepsico1_Contig3842.path2;Pepsico1_Contig4742.path1;Pepsico1_Contig7793.path1;Pepsico2_Contig21178.path1
GO:0042744	hydrogen peroxide catabolic process	biological_process	4	0.00141513	8.34698	Pepsico1_Contig4532.path1;Pepsico1_Contig5441.path1;Pepsico2_Contig871.path1;Pepsico2_Contig9895.path2
GO:0006979	response to oxidative stress	biological_process	5	0.00352443	4.95664	Pepsico1_Contig32191.path1;Pepsico1_Contig4532.path1;Pepsico1_Contig5441.path1;Pepsico2_Contig871.path1;Pepsico2_Contig9895.path2
GO:0050832	defense response to fungus	biological_process	4	0.0159034	4.17349	Pepsico1_Contig421.path1;Pepsico1_Contig5539.path1;Pepsico1_Contig66.path1;Pepsico1_Contig66.path2
GO:0006970	response to osmotic stress	biological_process	3	0.0232075	4.9488	Pepsico1_Contig3500.path1;Pepsico1_Contig5517.path1;Pepsico1_Contig5539.path1
GO:0009873	ethylene-activated signaling pathway	biological_process	3	0.029394	4.51188	Pepsico1_Contig3801.path1;Pepsico1_Contig5539.path1;Pepsico1_Contig7793.path1
GO:0051301	cell division	biological_process	3	0.102996	2.67246	Pepsico1_Contig27791.path1;Pepsico1_Contig3801.path1;Pepsico2_Contig5632.path1
GO:0046686	response to cadmium ion	biological_process	3	0.140824	2.31432	Pepsico1_Contig1114.path1;Pepsico1_Contig32191.path1;Pepsico1_Contig4806.path2
GO:0005576	extracellular region	cellular_component	7	0.00531773	3.32171	Pepsico1_Contig3716.path1;Pepsico1_Contig4532.path1;Pepsico1_Contig5441.path1;Pepsico1_Contig66.path2;Pepsico2_Contig12296.path2;Pepsico2_Contig5073.path1;Pepsico2_Contig871.path1
GO:0009505	plant-type cell wall	cellular_component	4	0.00758756	5.20061	Pepsico1_Contig3224.path1;Pepsico1_Contig5441.path1;Pepsico2_Contig6954.path1;Pepsico2_Contig871.path1
GO:0048046	apoplast	cellular_component	4	0.04421	3.02153	Pepsico1_Contig1114.path1;Pepsico1_Contig3224.path1;Pepsico1_Contig38880.path1;Pepsico2_Contig6954.path1
GO:0005634	nucleus	cellular_component	27	0.0735258	1.31196	Pepsico1_Contig1114.path1;Pepsico1_Contig1764.path1;Pepsico1_Contig27791.path1;Pepsico1_Contig36531.path2;Pepsico1_Contig37312.path1;Pepsico1_Contig3801.path1;Pepsico1_Contig3842.path2;Pepsico1_Contig4341.path2;Pepsico1_Contig4796.path1;Pepsico1_Contig4796.path2;Pepsico1_Contig4806.path2;Pepsico1_Contig5517.path1;Pepsico1_Contig5539.path1;Pepsico1_Contig5972.path1;Pepsico1_Contig5972.path2;Pepsic…
GO:0009506	plasmodesma	cellular_component	7	0.0909658	1.81965	Pepsico1_Contig2094.path1;Pepsico1_Contig33627.path2;Pepsico1_Contig38880.path1;Pepsico1_Contig5441.path1;Pepsico2_Contig17144.path1;Pepsico2_Contig6954.path1;Pepsico2_Contig871.path1
GO:0009536	plastid	cellular_component	3	0.104717	2.65264	Pepsico1_Contig27791.path1;Pepsico1_Contig34603.path1;Pepsico2_Contig19203.path1
GO:0009941	chloroplast envelope	cellular_component	3	0.27224	1.65505	Pepsico1_Contig32191.path1;Pepsico1_Contig34603.path1;Pepsico2_Contig19203.path1
GO:0016020	membrane	cellular_component	6	0.32057	1.29144	Pepsico1_Contig33627.path2;Pepsico1_Contig34603.path1;Pepsico1_Contig38880.path1;Pepsico1_Contig4503.path1;Pepsico2_Contig16807.path1;Pepsico2_Contig3621.path2
GO:0005794	Golgi apparatus	cellular_component	4	0.601559	0.962188	Pepsico1_Contig1114.path1;Pepsico2_Contig16807.path1;Pepsico2_Contig56.path2;Pepsico2_Contig8066.path1
GO:0005737	cytoplasm	cellular_component	12	0.767148	0.85224	Pepsico1_Contig1114.path1;Pepsico1_Contig1632.path1;Pepsico1_Contig32682.path2;Pepsico1_Contig36531.path2;Pepsico1_Contig3842.path2;Pepsico1_Contig4778.path1;Pepsico1_Contig5517.path1;Pepsico1_Contig771.path1;Pepsico2_Contig12636.path1;Pepsico2_Contig12636.path2;Pepsico2_Contig15804.path2;Pepsico2_Contig5632.path1
GO:0008234	cysteine-type peptidase activity	molecular_function	4	3.16715e-05	22.7129	Pepsico1_Contig33290.path2;Pepsico1_Contig4744.path1;Pepsico1_Contig4853.path1;Pepsico1_Contig5483.path1
GO:0071949	FAD binding	molecular_function	4	0.00203384	7.55383	Pepsico1_Contig36795.path1;Pepsico2_Contig10529.path1;Pepsico2_Contig10529.path2;Pepsico2_Contig21285.path1
GO:0051213	dioxygenase activity	molecular_function	3	0.00260762	11.0801	Pepsico2_Contig13161.path1;Pepsico2_Contig17521.path1;Pepsico2_Contig18993.path1
GO:0004601	peroxidase activity	molecular_function	3	0.00548253	8.48845	Pepsico1_Contig4532.path1;Pepsico1_Contig5441.path1;Pepsico2_Contig871.path1
GO:0020037	heme binding	molecular_function	5	0.0155084	3.44347	Pepsico1_Contig4532.path1;Pepsico1_Contig5441.path1;Pepsico2_Contig12398.path1;Pepsico2_Contig871.path1;Pepsico2_Contig9895.path2
GO:0003677	DNA binding	molecular_function	11	0.0257061	1.94568	Pepsico1_Contig1764.path1;Pepsico1_Contig37312.path1;Pepsico1_Contig3801.path1;Pepsico1_Contig4341.path2;Pepsico1_Contig5972.path1;Pepsico1_Contig5972.path2;Pepsico1_Contig7793.path1;Pepsico2_Contig16941.path1;Pepsico2_Contig21178.path1;Pepsico2_Contig8540.path2;Pepsico2_Contig9593.path2
GO:0005506	iron ion binding	molecular_function	3	0.137531	2.34027	Pepsico1_Contig36795.path1;Pepsico2_Contig12398.path1;Pepsico2_Contig21285.path1
GO:0003700	DNA-binding transcription factor activity	molecular_function	5	0.168352	1.71326	Pepsico1_Contig3801.path1;Pepsico1_Contig5539.path1;Pepsico1_Contig7793.path1;Pepsico2_Contig16941.path1;Pepsico2_Contig21178.path1
GO:0046872	metal ion binding	molecular_function	14	0.366652	1.12104	Pepsico1_Contig1887.path1;Pepsico1_Contig34603.path1;Pepsico1_Contig37312.path1;Pepsico1_Contig4532.path1;Pepsico1_Contig5441.path1;Pepsico2_Contig10077.path3;Pepsico2_Contig12296.path2;Pepsico2_Contig13161.path1;Pepsico2_Contig15669.path1;Pepsico2_Contig17521.path1;Pepsico2_Contig18993.path1;Pepsico2_Contig859.path2;Pepsico2_Contig871.path1;Pepsico2_Contig9895.path2
GO:0005524	ATP binding	molecular_function	11	0.944879	0.680729	Pepsico1_Contig32191.path1;Pepsico1_Contig32682.path2;Pepsico1_Contig33627.path2;Pepsico1_Contig34192.path1;Pepsico1_Contig36243.path1;Pepsico1_Contig37312.path1;Pepsico1_Contig38880.path1;Pepsico1_Contig5517.path1;Pepsico2_Contig15669.path1;Pepsico2_Contig1628.path2;Pepsico2_Contig17144.path1

## Sheet: Table S7
Table S7 KEGG pathway enrichment analysis of DEGs between Si-P and SiP
id	Term	ListHits	p-value	Enrichment_score
ko00010	Glycolysis / Gluconeogenesis	2	0.277868	1.92957
ko00052	Galactose metabolism	1	0.202344	4.44187
ko00130	Ubiquinone and other terpenoid-quinone biosynthesis	1	0.133756	6.98407
ko00270	Cysteine and methionine metabolism	1	0.518754	1.38462
ko00340	Histidine metabolism	2	0.00639566	16.6987
ko00380	Tryptophan metabolism	2	0.0632344	4.87047
ko00480	Glutathione metabolism	2	0.0524129	5.41691
ko00561	Glycerolipid metabolism	1	0.324121	2.57052
ko00592	alpha-Linolenic acid metabolism	1	0.220957	4.02343
ko00600	Sphingolipid metabolism	1	0.136887	6.81268
ko00603	Glycosphingolipid biosynthesis - globo and isoglobo series	1	0.0266773	37.0156
ko00620	Pyruvate metabolism	1	0.539202	1.30797
ko00630	Glyoxylate and dicarboxylate metabolism	1	0.993956	0.212978
ko00640	Propanoate metabolism	1	0.246036	3.55919
ko00860	Porphyrin and chlorophyll metabolism	1	0.233595	3.7771
ko00904	Diterpenoid biosynthesis	2	0.000335704	74.0311
ko00906	Carotenoid biosynthesis	2	0.0102531	13.0643
ko00908	Zeatin biosynthesis	2	0.00346113	22.8962
ko00940	Phenylpropanoid biosynthesis	4	0.00440585	5.9146
ko00941	Flavonoid biosynthesis	2	0.00902046	13.9681
ko00945	Stilbenoid, diarylheptanoid and gingerol biosynthesis	1	0.0862762	11.1047
ko01040	Biosynthesis of unsaturated fatty acids	1	0.13454	6.94042
ko02010	ABC transporters	1	0.190678	4.74558
ko03008	Ribosome biogenesis in eukaryotes	2	0.0579682	5.11736
ko03010	Ribosome	1	0.74094	0.757481
ko03013	RNA transport	2	0.290007	1.87105
ko03015	mRNA surveillance pathway	1	0.538776	1.30951
ko03018	RNA degradation	1	0.454019	1.66987
ko04016	MAPK signaling pathway - plant	2	0.165163	2.73851
ko04144	Endocytosis	1	0.631542	1.01878

## Sheet: Table S8
Table S8 Co-expression network of DEGs and DAMs
node1	node1_type	node1_up_down	node2	node2_type	node2_up_down	relation
L-Glutamine	Metabolites	Up	Alanine, aspartate and glutamate metabolism	map	None	map
L-Glutamine	Metabolites	Up	Aminoacyl-tRNA biosynthesis	map	None	map
L-Glutamine	Metabolites	Up	Arginine biosynthesis	map	None	map
L-Glutamine	Metabolites	Up	Biosynthesis of amino acids	map	None	map
L-Glutamine	Metabolites	Up	D-Glutamine and D-glutamate metabolism	map	None	map
L-Glutamine	Metabolites	Up	Glyoxylate and dicarboxylate metabolism	map	None	map
L-Glutamine	Metabolites	Up	Metabolic pathways	map	None	map
L-Glutamine	Metabolites	Up	Microbial metabolism in diverse environments	map	None	map
L-Glutamine	Metabolites	Up	Nitrogen metabolism	map	None	map
L-Glutamine	Metabolites	Up	Purine metabolism	map	None	map
L-Glutamine	Metabolites	Up	Pyrimidine metabolism	map	None	map
L-Asparagine	Metabolites	Up	Alanine, aspartate and glutamate metabolism	map	None	map
L-Asparagine	Metabolites	Up	Aminoacyl-tRNA biosynthesis	map	None	map
L-Asparagine	Metabolites	Up	Biosynthesis of amino acids	map	None	map
L-Asparagine	Metabolites	Up	Biosynthesis of secondary metabolites	map	None	map
L-Asparagine	Metabolites	Up	Cyanoamino acid metabolism	map	None	map
L-Asparagine	Metabolites	Up	Metabolic pathways	map	None	map
Inosine	Metabolites	Up	Metabolic pathways	map	None	map
Inosine	Metabolites	Up	Purine metabolism	map	None	map
N-Acetylornithine	Metabolites	Up	2-Oxocarboxylic acid metabolism	map	None	map
N-Acetylornithine	Metabolites	Up	Arginine biosynthesis	map	None	map
N-Acetylornithine	Metabolites	Up	Biosynthesis of amino acids	map	None	map
N-Acetylornithine	Metabolites	Up	Biosynthesis of antibiotics	map	None	map
N-Acetylornithine	Metabolites	Up	Biosynthesis of secondary metabolites	map	None	map
N-Acetylornithine	Metabolites	Up	Metabolic pathways	map	None	map
Serotonin	Metabolites	Up	Metabolic pathways	map	None	map
Serotonin	Metabolites	Up	Tryptophan metabolism	map	None	map
Deoxycytidine	Metabolites	Up	Metabolic pathways	map	None	map
Deoxycytidine	Metabolites	Up	Pyrimidine metabolism	map	None	map
Linamarin	Metabolites	Up	Biosynthesis of secondary metabolites	map	None	map
Linamarin	Metabolites	Up	Cyanoamino acid metabolism	map	None	map
Linamarin	Metabolites	Up	Metabolic pathways	map	None	map
Coproporphyrinogen I	Metabolites	Up	Biosynthesis of secondary metabolites	map	None	map
Coproporphyrinogen I	Metabolites	Up	Metabolic pathways	map	None	map
Coproporphyrinogen I	Metabolites	Up	Porphyrin and chlorophyll metabolism	map	None	map
Geniposidic acid	Metabolites	Up	Biosynthesis of secondary metabolites	map	None	map
Geniposidic acid	Metabolites	Up	Monoterpenoid biosynthesis	map	None	map
Glycine, serine and threonine metabolism	map	None	Unnamed	gene	Down	map
B1150F11.25	gene	Down	Zeatin biosynthesis	map	None	map
F14M9.7	gene	Up	Biosynthesis of secondary metabolites	map	None	map
F14M9.7	gene	Up	Metabolic pathways	map	None	map
F14M9.7	gene	Up	Phenylpropanoid biosynthesis	map	None	map
C2	gene	Down	Biosynthesis of secondary metabolites	map	None	map
C2	gene	Down	Flavonoid biosynthesis	map	None	map
C2	gene	Down	Metabolic pathways	map	None	map
C2	gene	Down	Phenylpropanoid biosynthesis	map	None	map
OSJNBb0038A07.2	gene	Down	Drug metabolism - cytochrome P450	map	None	map
OSJNBb0038A07.2	gene	Down	Drug metabolism - other enzymes	map	None	map
OSJNBb0038A07.2	gene	Down	Glutathione metabolism	map	None	map
OSJNBb0038A07.2	gene	Down	Metabolic pathways	map	None	map
OSJNBb0038A07.2	gene	Down	Metabolism of xenobiotics by cytochrome P450	map	None	map
OJ1298_H07.24	gene	Up	Biosynthesis of secondary metabolites	map	None	map
OJ1298_H07.24	gene	Up	Histidine metabolism	map	None	map
OJ1298_H07.24	gene	Up	Metabolic pathways	map	None	map
PGH1	gene	Down	Biosynthesis of amino acids	map	None	map
PGH1	gene	Down	Biosynthesis of antibiotics	map	None	map
PGH1	gene	Down	Biosynthesis of secondary metabolites	map	None	map
PGH1	gene	Down	Carbon metabolism	map	None	map
PGH1	gene	Down	Glycolysis / Gluconeogenesis	map	None	map
PGH1	gene	Down	Metabolic pathways	map	None	map
PGH1	gene	Down	Methane metabolism	map	None	map
PGH1	gene	Down	Microbial metabolism in diverse environments	map	None	map
PGH1	gene	Down	Pentose phosphate pathway	map	None	map
CAT2	gene	Up	Biosynthesis of antibiotics	map	None	map
CAT2	gene	Up	Biosynthesis of secondary metabolites	map	None	map
CAT2	gene	Up	Carbon metabolism	map	None	map
CAT2	gene	Up	Glyoxylate and dicarboxylate metabolism	map	None	map
CAT2	gene	Up	Metabolic pathways	map	None	map
CAT2	gene	Up	Tryptophan metabolism	map	None	map
OJ1414_E05.17	gene	Down	Biosynthesis of secondary metabolites	map	None	map
OJ1414_E05.17	gene	Down	Diterpenoid biosynthesis	map	None	map
OsJ_20595	gene	Down	alpha-Linolenic acid metabolism	map	None	map
OsJ_20595	gene	Down	Biosynthesis of secondary metabolites	map	None	map
OsJ_20595	gene	Down	Metabolic pathways	map	None	map
OSJNBa0041P03	gene	Up	Galactose metabolism	map	None	map
OSJNBa0041P03	gene	Up	Glycerolipid metabolism	map	None	map
OSJNBa0041P03	gene	Up	Glycosphingolipid biosynthesis - globo and isoglobo series	map	None	map
OSJNBa0041P03	gene	Up	Metabolic pathways	map	None	map
OSJNBa0041P03	gene	Up	Sphingolipid metabolism	map	None	map
P0557D09.31	gene	Up	Biosynthesis of secondary metabolites	map	None	map
P0557D09.31	gene	Up	Carotenoid biosynthesis	map	None	map
P0557D09.31	gene	Up	Metabolic pathways	map	None	map
SORBIDRAFT_04g029900	gene	Down	Biosynthesis of unsaturated fatty acids	map	None	map
SORBIDRAFT_04g029900	gene	Down	Fatty acid metabolism	map	None	map
SORBIDRAFT_04g029900	gene	Down	Metabolic pathways	map	None	map
F24J8.6	gene	Down	Metabolic pathways	map	None	map
F24J8.6	gene	Down	Tryptophan metabolism	map	None	map
OSJNBa0094J09.24	gene	Down	Biosynthesis of secondary metabolites	map	None	map
OSJNBa0094J09.24	gene	Down	Porphyrin and chlorophyll metabolism	map	None	map
